# Supplementary material for: MiRNAs with Apoptosis Regulating Potential Are Differentially Expressed in Chronic Exercise-Induced Physiologically Hypertrophied Hearts
Source: PLoS One. 2015 Mar 20;10(3):e0121401. doi: 10.1371/journal.pone.0121401 (PMC4368613; doi:10.1371/journal.pone.0121401)
Supplement: S1 Table — (XLSX) [file pone.0121401.s004.xlsx]

## Sheet: Sheet1
Table S1: List of primers used for the qPCR study of miRNAs
Primer Name	Primer Sequence
miR-RT oligodT	CAGGTCCAGTTTTTTTTTTTTTTTAG
Rno-U87-F	acaatgatgacttatgtttttgcc
Rno-U87-R	tccagttttttttttttttgctcag
Rno-miR-208b-3p-F	cgcagataagacgagcaaa
Rno-miR-208b-3p-R	agtccagtttttttttttttttgctt
Rno-miR-19b-F	agtgtgcaaatccatgca
Rno-miR-19b-R	gtccagtttttttttttttttcagttt
Rno-miR-133a/b-F	tttggtccccttcaac
Rno-miR-133b-R	agtccagtttttttttttttttagctg
Rno-miR-99b-F	atcacccgtagaaccgac
Rno-miR-99b-R	ccagtttttttttttttttcgcaag
Rno-miR-100-F	cgaacccgtagatccgaa
Rno-miR-100/99b-R	gtccagtttttttttttttttcacaag
Rno-miR-191-F	gccaacggaatcccaaaa
Rno-miR-191-R	cagtttttttttttttttcagctgc
Rno-miR-30e-F	gcagtgtaaacatccttgact
Rno-miR-30e-R	ccagtttttttttttttttcttccagt
Rno-miR-22-F	gcagagttcttcagtggca
Rno-miR-22-R	tccagtttttttttttttttaaagcttg
Rno-miR-181a-F	cattcaacgctgtcggt
Rno-miR-181a-R	gtccagtttttttttttttttactcac
