# Supplementary material for: MiRNAs with Apoptosis Regulating Potential Are Differentially Expressed in Chronic Exercise-Induced Physiologically Hypertrophied Hearts
Source: PLoS One. 2015 Mar 20;10(3):e0121401. doi: 10.1371/journal.pone.0121401 (PMC4368613; doi:10.1371/journal.pone.0121401)
Supplement: S2 Table — (XLSX) [file pone.0121401.s005.xlsx]

## Sheet: Sheet1
Table S2: List of primers used for the qPCR analysis of mRNAs
GAPDH	Forward	CTGAGAATGGGAAGCAGGTC
	Reverse	GAAGGGGCAGAGATGATGAC
IGF1R	Forward	AAGGATGGCGTCTTCACCA
	Reverse	GAGTGGCGATCTCCCAGAG
Akt1	Forward	TCGTGTGGCAAGATGTGTATG
	Reverse	CTGGTGTCGGTCTCAGAGGT
mTOR	Forward	AGGCCGCATTGTCTCTATCAA
	Reverse	GCAGTAAATGCAGGTAGTCATCCA
Casp3	Forward	GGACCTGTGGACCTGAAAAA
	Reverse	CACTGTCTGTCTCAATACCG
PTEN	Forward	GGAAAGGACGGACTGGTGTA
	Reverse	AGGTTTCCTCTGGTCCTGGT
p53	Forward	TGGAATCCTGTGGCATCCATGAAAC
	Reverse	TAAAACGCAGCTCAGTAACAGTCCG
Bcl2	Forward	atgccaagggggaaacac
	Reverse	cgacggtagcgacgagag
Erk1/2	Forward	cctaacaagaacagacaccc
	Reverse	caatcacccacacacagaag

## Sheet: Sheet2
atgccaagggggaaacac
cgacggtagcgacgagag
cctaacaagaacagacaccc
caatcacccacacacagaag
