# Supplementary material for: MiRNAs with Apoptosis Regulating Potential Are Differentially Expressed in Chronic Exercise-Induced Physiologically Hypertrophied Hearts
Source: PLoS One. 2015 Mar 20;10(3):e0121401. doi: 10.1371/journal.pone.0121401 (PMC4368613; doi:10.1371/journal.pone.0121401)
Supplement: S3 Table — (XLSX) [file pone.0121401.s006.xlsx]

## Sheet: Sheet2
MicroRNA	Gene	miRanda	miRDB	miRWalk	RNA22	Targetscan	SUM
rno-miR-100	Slc18a1	1	1	1	0	1	4
rno-miR-100	Orc4l	1	1	1	0	1	4
rno-miR-100	Epdr2	1	1	1	0	1	4
rno-miR-100	Frap1	1	1	1	0	1	4
rno-miR-100	Ntrk2	1	0	1	0	1	3
rno-miR-100	Icam1	1	0	1	0	1	3
rno-miR-100	Pitx1	1	0	1	0	1	3
rno-miR-100	Tnf	1	0	1	0	1	3
rno-miR-100	Smu1	1	0	1	0	1	3
rno-miR-100	Rhot2	1	0	1	0	1	3
rno-miR-100	Acsl4	1	0	1	0	1	3
rno-miR-100	RGD1306658	1	0	1	0	1	3
rno-miR-100	LOC683711	1	0	1	0	1	3
rno-miR-100	Masp1	1	0	1	0	1	3
rno-miR-100	RGD1309879	1	0	1	0	1	3
rno-miR-100	Mtmr3	1	1	1	0	0	3
rno-miR-100	Itm2a	1	0	1	0	1	3
rno-miR-100	NP_001102720.1	0	1	1	0	1	3
rno-miR-100	Tmed3	1	0	1	0	1	3
rno-miR-100	Scn11a	1	0	1	0	1	3
rno-miR-100	Efhd2	1	0	1	0	1	3
rno-miR-100	Dffa	1	1	1	0	0	3
rno-miR-100	Slc4a1	1	0	1	0	1	3
rno-miR-100	Gria4	0	0	1	0	1	2
rno-miR-100	Gria4	0	0	1	0	1	2
rno-miR-100	Ncln	1	0	1	0	0	2
rno-miR-100	NP_001099643.1	0	0	1	0	1	2
rno-miR-100	RGD1306582	1	0	1	0	0	2
rno-miR-100	Alcam	1	0	1	0	0	2
rno-miR-100	NP_001101485.1	0	0	1	0	1	2
rno-miR-100	Sod2	1	0	1	0	0	2
rno-miR-100	Lrrc4	1	0	1	0	0	2
rno-miR-100	NP_001100889.1	0	1	1	0	0	2
rno-miR-100	Cdw92	0	1	1	0	0	2
rno-miR-100	Txnrd1	1	0	1	0	0	2
rno-miR-100	Ctcf	1	0	1	0	0	2
rno-miR-100	Havcr1	1	0	1	0	0	2
rno-miR-100	Rwdd4a	1	0	1	0	0	2
rno-miR-100	Ube2b	1	0	1	0	0	2
rno-miR-100	Cldn11	1	0	1	0	0	2
rno-miR-100	Scn2a1	1	0	1	0	0	2
rno-miR-100	MGC112790	0	0	1	0	1	2
rno-miR-100	Cldn1	1	0	1	0	0	2
rno-miR-100	Uhmk1	1	0	1	0	0	2
rno-miR-100	Tbc1d14	1	0	1	0	0	2
rno-miR-100	Tle3	1	0	1	0	0	2
rno-miR-100	Fgfr3	1	0	1	0	0	2
rno-miR-100	Dclk1	1	0	1	0	0	2
rno-miR-100	Maea	1	0	1	0	0	2
rno-miR-100	Msrb2	1	0	1	0	0	2
rno-miR-100	Cyp26b1	1	0	1	0	0	2
rno-miR-100	NP_001101633.1	0	0	1	0	1	2
rno-miR-100	Mia1	1	0	1	0	0	2
rno-miR-100	NP_001101429.1	0	1	1	0	0	2
rno-miR-100	Tcf1	1	0	1	0	0	2
rno-miR-100	Ankrd13	1	0	1	0	0	2
rno-miR-100	RGD1307315	1	0	1	0	0	2
rno-miR-100	NP_001100710.1	0	0	1	0	1	2
rno-miR-100	Scn1b	1	0	1	0	0	2
rno-miR-100	Srr	1	0	1	0	0	2
rno-miR-100	Cdc42se1	1	0	1	0	0	2
rno-miR-100	Slc39a4_predicted	0	0	1	0	1	2
rno-miR-100	Lrrc2	1	0	1	0	0	2
rno-miR-100	NP_001100335.1	0	1	1	0	0	2
rno-miR-100	Usp48	1	0	1	0	0	2
rno-miR-100	Pla2g2d	1	0	1	0	0	2
rno-miR-100	Prom2	1	0	1	0	0	2
rno-miR-100	NP_001099745.1	0	1	1	0	0	2
rno-miR-100	NP_001099989.1	0	0	1	0	1	2
rno-miR-100	NP_001102725.1	0	0	1	0	1	2
rno-miR-100	Kcnh3	1	0	1	0	0	2
rno-miR-100	Sdcbp2	1	0	1	0	0	2
rno-miR-100	Clns1a	1	0	1	0	0	2
rno-miR-100	Rhog	1	0	1	0	0	2
rno-miR-100	Epb4.1l1	1	0	1	0	0	2
rno-miR-100	RGD1303142	1	0	1	0	0	2
rno-miR-100	Dnai2	1	0	1	0	0	2
rno-miR-100	Cd300lf	1	0	1	0	0	2
rno-miR-100	Cant1	0	0	1	0	1	2
rno-miR-100	Pcyt2	1	0	1	0	0	2
rno-miR-100	Men1	1	0	1	0	0	2
rno-miR-100	NP_001100933.1	0	0	1	0	1	2
rno-miR-100	Ppp1r3c	1	0	1	0	0	2
rno-miR-100	Eif4ebp2	1	0	0	0	1	2
rno-miR-100	RGD1549725	1	0	0	0	1	2
rno-miR-100	Dio1	1	0	0	0	1	2
rno-miR-100	Grem1	1	0	0	0	1	2
rno-miR-100	Aph1a	1	0	0	0	1	2
rno-miR-100	Scd2	1	0	0	0	1	2
rno-miR-100	NP_001100939.1	0	0	1	0	0	1
rno-miR-100	NP_001102372.1	0	0	1	0	0	1
rno-miR-100	NP_001101477.1	0	0	1	0	0	1
rno-miR-100	NP_001102530.1	0	0	1	0	0	1
rno-miR-100	NP_001101822.1	0	0	1	0	0	1
rno-miR-100	NP_001102815.1	0	0	1	0	0	1
rno-miR-100	Kcnj6	0	0	1	0	0	1
rno-miR-100	NP_001102284.1	0	0	1	0	0	1
rno-miR-100	NP_001101295.1	0	0	1	0	0	1
rno-miR-100	NP_001100767.1	0	0	1	0	0	1
rno-miR-100	NP_001099629.1	0	0	1	0	0	1
rno-miR-100	NP_001100865.1	0	0	1	0	0	1
rno-miR-100	NM_001107928.1	0	0	1	0	0	1
rno-miR-100	Hdac3	0	0	1	0	0	1
rno-miR-100	RGD1564403_predicted	0	0	1	0	0	1
rno-miR-100	NP_001101308.1	0	0	1	0	0	1
rno-miR-100	Dgkb	0	0	1	0	0	1
rno-miR-100	Nr3c2	0	0	1	0	0	1
rno-miR-100	NP_001099580.1	0	0	1	0	0	1
rno-miR-100	RGD1561337_predicted	0	0	1	0	0	1
rno-miR-100	NP_001101129.1	0	0	1	0	0	1
rno-miR-100	NP_001101617.1	0	0	1	0	0	1
rno-miR-100	NP_001101556.1	0	0	1	0	0	1
rno-miR-100	NP_001099660.1	0	0	1	0	0	1
rno-miR-100	Tacc1	0	0	1	0	0	1
rno-miR-100	Tbc1d14	0	0	1	0	0	1
rno-miR-100	Tbc1d14	0	0	1	0	0	1
rno-miR-100	NP_001100475.1	0	0	1	0	0	1
rno-miR-100	NP_001100475.1	0	0	1	0	0	1
rno-miR-100	Cabin1	0	0	1	0	0	1
rno-miR-100	NP_001100911.1	0	0	1	0	0	1
rno-miR-100	NP_001101093.1	0	0	1	0	0	1
rno-miR-100	NP_001099444.1	0	0	1	0	0	1
rno-miR-100	NP_001101629.1	0	0	1	0	0	1
rno-miR-100	NP_001100549.1	0	0	1	0	0	1
rno-miR-100	NP_001101100.1	0	0	1	0	0	1
rno-miR-100	Amd1	0	0	1	0	0	1
rno-miR-100	NP_001099709.1	0	0	1	0	0	1
rno-miR-100	Hace1_predicted	0	0	1	0	0	1
rno-miR-100	NP_001101110.1	0	0	1	0	0	1
rno-miR-100	NP_001101111.1	0	0	1	0	0	1
rno-miR-100	NP_001101222.1	0	0	1	0	0	1
rno-miR-100	Rasgrp1	0	0	1	0	0	1
rno-miR-100	NP_001102112.1	0	0	1	0	0	1
rno-miR-100	Fbxl14_predicted	0	0	1	0	0	1
rno-miR-100	Zdhhc18	0	0	1	0	0	1
rno-miR-100	NP_001101381.1	0	0	1	0	0	1
rno-miR-100	LOC503116	0	0	1	0	0	1
rno-miR-100	Slc6a5	0	0	1	0	0	1
rno-miR-100	NP_001101360.1	0	0	1	0	0	1
rno-miR-100	LOC499828	0	0	1	0	0	1
rno-miR-100	NP_001101759.1	0	0	1	0	0	1
rno-miR-100	NP_001101195.1	0	0	1	0	0	1
rno-miR-100	LOC680574	0	0	1	0	0	1
rno-miR-100	NP_001100521.1	0	0	1	0	0	1
rno-miR-100	NP_001102436.1	0	0	1	0	0	1
rno-miR-100	LOC682185	0	0	1	0	0	1
rno-miR-100	NP_001099770.1	0	0	1	0	0	1
rno-miR-100	Tacc2	0	0	1	0	0	1
rno-miR-100	Tacc2	0	0	1	0	0	1
rno-miR-100	RGD1309871_predicted	0	0	1	0	0	1
rno-miR-100	NP_001102397.1	0	0	1	0	0	1
rno-miR-100	Gcnt1	0	0	1	0	0	1
rno-miR-100	LOC501503	0	0	1	0	0	1
rno-miR-100	LOC501503	0	0	1	0	0	1
rno-miR-100	LOC501503	0	0	1	0	0	1
rno-miR-100	Minpp1	0	0	1	0	0	1
rno-miR-100	MGC94782	1	0	0	0	0	1
rno-miR-100	XRG4	1	0	0	0	0	1
rno-miR-100	Penk1	1	0	0	0	0	1
rno-miR-100	Gpsm1	1	0	0	0	0	1
rno-miR-100	Insig2	1	0	0	0	0	1
rno-miR-100	Emp2	1	0	0	0	0	1
rno-miR-100	Hbld2	1	0	0	0	0	1
rno-miR-100	Tmem50b	1	0	0	0	0	1
rno-miR-100	Akap7	1	0	0	0	0	1
rno-miR-100	Ccl22	1	0	0	0	0	1
rno-miR-100	Ppp1cb	1	0	0	0	0	1
rno-miR-100	Tfip11	1	0	0	0	0	1
rno-miR-100	Zfp655	1	0	0	0	0	1
rno-miR-100	Rgs14	1	0	0	0	0	1
rno-miR-100	Khk	1	0	0	0	0	1
rno-miR-100	Pdrp	1	0	0	0	0	1
rno-miR-100	Mknk2	1	0	0	0	0	1
rno-miR-100	Dlx5	1	0	0	0	0	1
rno-miR-100	Hk3	1	0	0	0	0	1
rno-miR-100	Rnf44	1	0	0	0	0	1
rno-miR-100	Akap12	1	0	0	0	0	1
rno-miR-100	Dci	1	0	0	0	0	1
rno-miR-100	Eif2ak1	1	0	0	0	0	1
rno-miR-100	Fmod	1	0	0	0	0	1
rno-miR-100	Syp	1	0	0	0	0	1
rno-miR-100	Vil2	1	0	0	0	0	1
rno-miR-100	Ei24	1	0	0	0	0	1
rno-miR-100	Adam17	1	0	0	0	0	1
rno-miR-100	Gtpbp3	1	0	0	0	0	1
rno-miR-100	LOC498154	1	0	0	0	0	1
rno-miR-100	Cyp4f4	1	0	0	0	0	1
rno-miR-100	Psmb8	1	0	0	0	0	1
rno-miR-100	Slc2a8	1	0	0	0	0	1
rno-miR-100	Rhbdf1	1	0	0	0	0	1
rno-miR-100	Il9r	1	0	0	0	0	1
rno-miR-100	MGC125201	1	0	0	0	0	1
rno-miR-100	RGD1308123	1	0	0	0	0	1
rno-miR-100	Ptpn18	1	0	0	0	0	1
rno-miR-100	Stx17	1	0	0	0	0	1
rno-miR-100	Ptgs1	1	0	0	0	0	1
rno-miR-100	Hod	1	0	0	0	0	1
rno-miR-100	Lcp2	1	0	0	0	0	1
rno-miR-100	RGD1308828	1	0	0	0	0	1
rno-miR-100	Rgs8	1	0	0	0	0	1
rno-miR-100	Ccng1	1	0	0	0	0	1
rno-miR-100	Zdhhc23	1	0	0	0	0	1
rno-miR-100	Igsf11	1	0	0	0	0	1
rno-miR-100	Gng10	1	0	0	0	0	1
rno-miR-100	Aps	1	0	0	0	0	1
rno-miR-100	Slc15a2	1	0	0	0	0	1
rno-miR-100	Fkbp5	1	0	0	0	0	1
rno-miR-100	Glra2	1	0	0	0	0	1
rno-miR-100	RGD1309106	1	0	0	0	0	1
rno-miR-100	Spg3a	1	0	0	0	0	1
rno-miR-100	Slc34a2	1	0	0	0	0	1
rno-miR-100	Trim35	1	0	0	0	0	1
rno-miR-100	RGD1310827	1	0	0	0	0	1
rno-miR-100	Dusp6	1	0	0	0	0	1
rno-miR-100	Terf2ip	1	0	0	0	0	1
rno-miR-100	Cmya3	1	0	0	0	0	1
rno-miR-100	Ncf1	1	0	0	0	0	1
rno-miR-100	Esr2	1	0	0	0	0	1
rno-miR-100	Hsd17b7	1	0	0	0	0	1
rno-miR-100	Trak2	1	0	0	0	0	1
rno-miR-100	Cox4nb	1	0	0	0	0	1
rno-miR-100	Slc14a1	1	0	0	0	0	1
rno-miR-100	Trhr2	1	0	0	0	0	1
rno-miR-100	Ptprr	1	0	0	0	0	1
rno-miR-100	Slc24a2	1	0	0	0	0	1
rno-miR-100	Rgs12	1	0	0	0	0	1
rno-miR-100	Psen1	1	0	0	0	0	1
rno-miR-100	Fkrp	1	0	0	0	0	1
rno-miR-100	Ccna1	1	0	0	0	0	1
rno-miR-100	Pter	1	0	0	0	0	1
rno-miR-100	Dnmt2	1	0	0	0	0	1
rno-miR-100	Itpkb	1	0	0	0	0	1
rno-miR-100	Ptf1a	1	0	0	0	0	1
rno-miR-100	Calm1	1	0	0	0	0	1
rno-miR-100	Rqcd1	1	0	0	0	0	1
rno-miR-100	LOC498404	1	0	0	0	0	1
rno-miR-100	Tgfb2	1	0	0	0	0	1
rno-miR-100	Kcnk2	1	0	0	0	0	1
rno-miR-100	Sec61a1	1	0	0	0	0	1
rno-miR-100	Grip2_v3	1	0	0	0	0	1
rno-miR-100	Cd24	1	0	0	0	0	1
rno-miR-100	Dclk2_predicted	1	0	0	0	0	1
rno-miR-100	RGD1308555	1	0	0	0	0	1
rno-miR-100	Htr2b	1	0	0	0	0	1
rno-miR-100	Ptma	1	0	0	0	0	1
rno-miR-100	Cat	1	0	0	0	0	1
rno-miR-100	Inpp5d	1	0	0	0	0	1
rno-miR-100	LOC499653	1	0	0	0	0	1
rno-miR-100	Mlph	1	0	0	0	0	1
rno-miR-100	Pgam5	1	0	0	0	0	1
rno-miR-100	Per2	1	0	0	0	0	1
rno-miR-100	Cxcl12	1	0	0	0	0	1
rno-miR-100	Tusc4	1	0	0	0	0	1
rno-miR-100	Rpl8	1	0	0	0	0	1
rno-miR-100	Ninj2	1	0	0	0	0	1
rno-miR-100	Slc9a1	1	0	0	0	0	1
rno-miR-100	Lig3	1	0	0	0	0	1
rno-miR-100	Scnn1a	1	0	0	0	0	1
rno-miR-100	Npap60	1	0	0	0	0	1
rno-miR-100	Pla2g2c	1	0	0	0	0	1
rno-miR-100	Foxm1	1	0	0	0	0	1
rno-miR-100	Ptpns1	1	0	0	0	0	1
rno-miR-100	Pdpn	1	0	0	0	0	1
rno-miR-100	RGD1311267	1	0	0	0	0	1
rno-miR-100	Tnfrsf1b	1	0	0	0	0	1
rno-miR-100	Plcb4	1	0	0	0	0	1
rno-miR-100	Pex14	1	0	0	0	0	1
rno-miR-100	Kcnj8	1	0	0	0	0	1
rno-miR-100	Arf3	1	0	0	0	0	1
rno-miR-100	Snip	1	0	0	0	0	1
rno-miR-100	Hes5	1	0	0	0	0	1
rno-miR-100	LOC257650	1	0	0	0	0	1
rno-miR-100	Psmd3	1	0	0	0	0	1
rno-miR-100	Edg7	1	0	0	0	0	1
rno-miR-100	Serpinh1	1	0	0	0	0	1
rno-miR-100	LOC499933	1	0	0	0	0	1
rno-miR-100	Nmt1	1	0	0	0	0	1
rno-miR-100	Zfp143	1	0	0	0	0	1
rno-miR-100	Arntl	1	0	0	0	0	1
rno-miR-100	Psma7	1	0	0	0	0	1
rno-miR-100	Hs3st2	1	0	0	0	0	1
rno-miR-100	LOC619573	1	0	0	0	0	1
rno-miR-100	Srms	1	0	0	0	0	1
rno-miR-100	Nptx1	1	0	0	0	0	1
rno-miR-100	Slc5a2	1	0	0	0	0	1
rno-miR-100	Mafg	1	0	0	0	0	1
rno-miR-100	GalNAc4S6ST	1	0	0	0	0	1
rno-miR-100	Bet1l	1	0	0	0	0	1
rno-miR-100	Ascl2	1	0	0	0	0	1
rno-miR-100	Cd6	1	0	0	0	0	1
rno-miR-100	Mrpl16	1	0	0	0	0	1
rno-miR-100	Gsto2	1	0	0	0	0	1
rno-miR-100	St3gal2	0	0	0	0	1	1
rno-miR-100	Exoc5	0	0	0	0	1	1
rno-miR-100	NP_001099476.1	0	0	0	0	1	1
rno-miR-100	NP_001101257.1	0	0	0	0	1	1
rno-miR-100	Litaf	0	0	0	0	1	1
rno-miR-100	Cdkn1a	0	0	0	0	1	1
rno-miR-100	NP_001100916.1	0	0	0	0	1	1
rno-miR-100	PNAS-4	0	0	0	0	1	1
rno-miR-100	Zbtb7a	0	0	0	0	1	1
rno-miR-100	NP_001102299.1	0	0	0	0	1	1
rno-miR-100	Atp2b4	0	0	0	0	1	1
rno-miR-100	NP_001102711.1	0	0	0	0	1	1
rno-miR-100	Ppara	0	0	0	0	1	1
rno-miR-100	Kcnc1	0	0	0	0	1	1
rno-miR-100	Grm5	0	0	0	0	1	1
rno-miR-100	St7l	0	0	0	0	1	1
rno-miR-100	NP_001099842.1	0	0	0	0	1	1
rno-miR-100	Sc5d	0	0	0	0	1	1
rno-miR-100	Arhgef12	0	0	0	0	1	1
rno-miR-100	Ank	0	0	0	0	1	1
rno-miR-100	Igf1r	0	0	0	0	1	1
rno-miR-100	Ghitm	0	0	0	0	1	1
rno-miR-100	NP_001102621.1	0	0	0	0	1	1
rno-miR-100	Nxf1	0	0	0	0	1	1
rno-miR-100	Icmt	0	0	0	0	1	1
rno-miR-100	Lman1	0	0	0	0	1	1
rno-miR-100	RGD1311710	0	0	0	0	1	1
rno-miR-100	Trib1	0	0	0	0	1	1
rno-miR-100	Kcng3	0	0	0	0	1	1
rno-miR-10b	Gspt1	1	1	1	0	1	4
rno-miR-10b	Gk-rs2	1	1	1	0	1	4
rno-miR-10b	Id2	1	1	1	0	1	4
rno-miR-10b	Gpm6a	1	1	1	0	1	4
rno-miR-10b	Slc15a2	1	1	1	0	1	4
rno-miR-10b	Tspan8	1	1	1	0	1	4
rno-miR-10b	LOC308650	1	1	1	0	1	4
rno-miR-10b	Pdzk1ip1	1	1	1	0	1	4
rno-miR-10b	Sdc4	1	1	1	0	1	4
rno-miR-10b	Terf1	1	0	1	0	1	3
rno-miR-10b	Entpd2	1	0	1	0	1	3
rno-miR-10b	Birc2	1	0	1	0	1	3
rno-miR-10b	Fuca2	1	0	1	0	1	3
rno-miR-10b	Serpinb5	1	0	1	0	1	3
rno-miR-10b	Wnt5a	1	1	1	0	0	3
rno-miR-10b	Emp2	1	0	1	0	1	3
rno-miR-10b	NP_001102172.1	0	1	1	0	1	3
rno-miR-10b	Carhsp1	1	0	1	0	1	3
rno-miR-10b	Ccl22	1	0	1	0	1	3
rno-miR-10b	Abhd6	1	0	1	0	1	3
rno-miR-10b	Capn7	1	0	1	0	1	3
rno-miR-10b	LOC305166	1	0	1	0	1	3
rno-miR-10b	Dnm2	1	0	1	0	1	3
rno-miR-10b	Ripk5	1	0	1	0	1	3
rno-miR-10b	Bud31	1	0	1	0	1	3
rno-miR-10b	Tmem106b	1	0	1	0	1	3
rno-miR-10b	RGD1307401	1	0	1	0	1	3
rno-miR-10b	Ndufs4	1	0	1	0	1	3
rno-miR-10b	NP_001100647.1	0	1	1	0	1	3
rno-miR-10b	RGD1307475	1	0	1	0	1	3
rno-miR-10b	Tmem45b	1	0	1	0	1	3
rno-miR-10b	Ptbp1	1	0	1	0	1	3
rno-miR-10b	Farsla	1	0	1	0	1	3
rno-miR-10b	Rhot2	1	0	1	0	1	3
rno-miR-10b	Slc7a8	1	0	1	0	1	3
rno-miR-10b	Podxl	1	0	1	0	1	3
rno-miR-10b	Rgs1	1	0	1	0	1	3
rno-miR-10b	Atg12	1	0	1	0	1	3
rno-miR-10b	Tgfbr1	1	0	1	0	1	3
rno-miR-10b	Lzts1	1	0	1	0	1	3
rno-miR-10b	Slc18a1	1	0	1	0	1	3
rno-miR-10b	Dnajb9	1	0	1	0	1	3
rno-miR-10b	Trpv5	1	1	1	0	0	3
rno-miR-10b	Casp3	1	0	1	0	1	3
rno-miR-10b	Hist1h4b	1	1	1	0	0	3
rno-miR-10b	Hnrph1	1	1	1	0	0	3
rno-miR-10b	Rgs3	1	0	1	0	1	3
rno-miR-10b	Tnfsf4	1	0	1	0	1	3
rno-miR-10b	Tusc3	1	0	1	0	1	3
rno-miR-10b	Slc2a2	1	0	1	0	1	3
rno-miR-10b	Bdh1	1	0	1	0	1	3
rno-miR-10b	Prei3	1	0	1	0	1	3
rno-miR-10b	NP_001101620.1	0	1	1	0	1	3
rno-miR-10b	Cspg4	1	0	1	0	1	3
rno-miR-10b	Nkx3-1	1	0	1	0	1	3
rno-miR-10b	Scamp2	1	0	1	0	1	3
rno-miR-10b	Polr3d	1	0	1	0	1	3
rno-miR-10b	Star	1	1	1	0	0	3
rno-miR-10b	Gadd45a	1	0	1	0	1	3
rno-miR-10b	Waspip	1	0	1	0	1	3
rno-miR-10b	Abcb10	1	0	1	0	1	3
rno-miR-10b	Tm6p1	1	0	1	0	1	3
rno-miR-10b	Egr2	1	0	1	0	1	3
rno-miR-10b	Tgoln2	1	0	1	0	1	3
rno-miR-10b	NP_001020920.1	1	0	1	0	1	3
rno-miR-10b	Tshr	1	0	1	0	1	3
rno-miR-10b	NP_001100478.1	0	1	1	0	1	3
rno-miR-10b	Lypd3	1	0	1	0	1	3
rno-miR-10b	Kcnab1	1	0	1	0	1	3
rno-miR-10b	Il8rb	1	0	1	0	1	3
rno-miR-10b	Lxn	1	0	1	0	1	3
rno-miR-10b	Tgfa	1	0	1	0	1	3
rno-miR-10b	Kpna4	1	0	1	0	1	3
rno-miR-10b	NP_001100404.1	0	1	1	0	1	3
rno-miR-10b	Tdo2	1	0	1	0	1	3
rno-miR-10b	RGD1311375_predicted	0	1	1	0	1	3
rno-miR-10b	Tmem43	1	0	1	0	1	3
rno-miR-10b	Ndrg1	1	0	1	0	1	3
rno-miR-10b	Ube2g1	1	0	1	0	1	3
rno-miR-10b	Smcp	1	0	1	0	1	3
rno-miR-10b	Abhd14b	1	0	1	0	1	3
rno-miR-10b	MGC114381	1	0	1	0	1	3
rno-miR-10b	Eral1	1	0	1	0	1	3
rno-miR-10b	Laptm5	1	0	1	0	1	3
rno-miR-10b	RGD1309552	1	0	1	0	1	3
rno-miR-10b	Mtap1a	1	0	1	0	1	3
rno-miR-10b	Ldha	1	1	1	0	0	3
rno-miR-10b	Tceb3	1	0	1	0	1	3
rno-miR-10b	Gnai3	1	0	1	0	1	3
rno-miR-10b	Prg1	1	0	1	0	1	3
rno-miR-10b	Adra1d	1	0	1	0	1	3
rno-miR-10b	Mfge8	1	0	1	0	1	3
rno-miR-10b	Scpep1	1	0	1	0	1	3
rno-miR-10b	NP_001101195.1	0	1	1	0	1	3
rno-miR-10b	Arf3	1	0	1	0	1	3
rno-miR-10b	Ppp1r1b	1	0	1	0	1	3
rno-miR-10b	Hnrpa1	1	0	1	0	1	3
rno-miR-10b	Stat3	1	0	1	0	1	3
rno-miR-10b	Epb4.1l1	1	0	1	0	1	3
rno-miR-10b	Chka	1	0	1	0	1	3
rno-miR-10b	Slc22a6	1	0	1	0	1	3
rno-miR-10b	Gcnt1	1	0	1	0	1	3
rno-miR-10b	Hhex	1	0	1	0	1	3
rno-miR-10b	Zfyve27	1	0	1	0	1	3
rno-miR-10b	Pax8	1	0	1	0	0	2
rno-miR-10b	NP_001101927.1	0	1	1	0	0	2
rno-miR-10b	Map3k7ip2	1	0	1	0	0	2
rno-miR-10b	MGC105560	1	0	1	0	0	2
rno-miR-10b	NP_001102371.1	0	0	1	0	1	2
rno-miR-10b	Slc5a7	1	0	1	0	0	2
rno-miR-10b	NP_001101863.1	0	0	1	0	1	2
rno-miR-10b	Cxadr	1	0	1	0	0	2
rno-miR-10b	LOC683259	0	1	1	0	0	2
rno-miR-10b	Hivep2	1	0	1	0	0	2
rno-miR-10b	Tpo1	1	0	1	0	0	2
rno-miR-10b	NP_001099635.1	0	0	1	0	1	2
rno-miR-10b	NP_001099634.1	0	0	1	0	1	2
rno-miR-10b	Zfp367	1	0	1	0	0	2
rno-miR-10b	NP_001099464.1	0	0	1	0	1	2
rno-miR-10b	Pclo	0	0	1	0	1	2
rno-miR-10b	Hbld2	1	0	1	0	0	2
rno-miR-10b	LOC360910	1	0	1	0	0	2
rno-miR-10b	Aes	0	0	1	0	1	2
rno-miR-10b	LOC500419	1	0	1	0	0	2
rno-miR-10b	MGC116121	1	0	1	0	0	2
rno-miR-10b	Cldn12	0	0	1	0	1	2
rno-miR-10b	Cldn14	1	0	1	0	0	2
rno-miR-10b	RGD1310686	1	0	1	0	0	2
rno-miR-10b	NP_001102482.1	0	0	1	0	1	2
rno-miR-10b	Pfkfb2	1	0	1	0	0	2
rno-miR-10b	Colq	1	0	1	0	0	2
rno-miR-10b	Qtrt1	1	0	1	0	0	2
rno-miR-10b	Tom1	1	0	1	0	0	2
rno-miR-10b	Rassf5	1	0	1	0	0	2
rno-miR-10b	Sdccag3	1	0	1	0	0	2
rno-miR-10b	Calcr	0	1	1	0	0	2
rno-miR-10b	Calcr	1	0	1	0	0	2
rno-miR-10b	Sdha	1	0	1	0	0	2
rno-miR-10b	NP_001094437.1	0	0	1	0	1	2
rno-miR-10b	NP_001101931.1	0	0	1	0	1	2
rno-miR-10b	Slc34a1	1	0	1	0	0	2
rno-miR-10b	Mknk2	1	0	1	0	0	2
rno-miR-10b	Dpysl5	1	0	1	0	0	2
rno-miR-10b	Kif3c	1	0	1	0	0	2
rno-miR-10b	RGD1306873	1	0	1	0	0	2
rno-miR-10b	Bhlhb8	1	0	1	0	0	2
rno-miR-10b	Ppp1r14c	1	0	1	0	0	2
rno-miR-10b	RGD1309288	1	0	1	0	0	2
rno-miR-10b	Rnps1	1	0	1	0	0	2
rno-miR-10b	NP_001099138.1	0	0	1	0	1	2
rno-miR-10b	B3gat1	1	0	1	0	0	2
rno-miR-10b	NP_001100280.1	0	1	1	0	0	2
rno-miR-10b	Elf3	1	0	1	0	0	2
rno-miR-10b	Gripap1	1	0	1	0	0	2
rno-miR-10b	Id4	1	0	1	0	0	2
rno-miR-10b	NP_001101720.1	0	0	1	0	1	2
rno-miR-10b	Gpr37	1	0	1	0	0	2
rno-miR-10b	Pnldc1	1	0	1	0	0	2
rno-miR-10b	Lrrc4	1	0	1	0	0	2
rno-miR-10b	Creb3	1	0	1	0	0	2
rno-miR-10b	Igf2r	1	0	1	0	0	2
rno-miR-10b	Btnl3	1	0	1	0	0	2
rno-miR-10b	RT1-Ba	1	0	1	0	0	2
rno-miR-10b	RGD1307381	1	0	1	0	0	2
rno-miR-10b	Krim1	1	0	1	0	0	2
rno-miR-10b	Rg9mtd3	1	0	1	0	0	2
rno-miR-10b	Ugt2b3	1	0	1	0	0	2
rno-miR-10b	Ugt2b3	1	0	1	0	0	2
rno-miR-10b	Htr2c	1	0	1	0	0	2
rno-miR-10b	Tmem18	1	0	1	0	0	2
rno-miR-10b	Tsga14	1	0	1	0	0	2
rno-miR-10b	Ptger1	1	0	1	0	0	2
rno-miR-10b	Chrdl1	1	0	1	0	0	2
rno-miR-10b	Arid5a	1	0	1	0	0	2
rno-miR-10b	NP_001099644.1	0	1	1	0	0	2
rno-miR-10b	Lcp2	1	0	1	0	0	2
rno-miR-10b	RGD1308828	1	0	1	0	0	2
rno-miR-10b	Rad23b	1	0	1	0	0	2
rno-miR-10b	Ddx21a	1	0	1	0	0	2
rno-miR-10b	Gnb2	1	0	1	0	0	2
rno-miR-10b	Ank	0	0	1	0	1	2
rno-miR-10b	Ociad1	1	0	1	0	0	2
rno-miR-10b	RGD1303272	1	0	1	0	0	2
rno-miR-10b	NP_001100288.1	0	0	1	0	1	2
rno-miR-10b	Scn4b	1	0	1	0	0	2
rno-miR-10b	Ugcg	1	0	1	0	0	2
rno-miR-10b	RGD1310553	1	0	1	0	0	2
rno-miR-10b	Pdgfrb	1	0	1	0	0	2
rno-miR-10b	Taf11	1	0	1	0	0	2
rno-miR-10b	NP_001100738.1	0	1	1	0	0	2
rno-miR-10b	NP_001099950.1	0	0	1	0	1	2
rno-miR-10b	Tnr	1	0	1	0	0	2
rno-miR-10b	Fkbp5	1	0	1	0	0	2
rno-miR-10b	Tmprss5	1	0	1	0	0	2
rno-miR-10b	Clcn4-2	1	0	1	0	0	2
rno-miR-10b	Pole3	1	0	1	0	0	2
rno-miR-10b	Canx	0	1	1	0	0	2
rno-miR-10b	NP_001099895.1	0	0	1	0	1	2
rno-miR-10b	Grm6	1	0	1	0	0	2
rno-miR-10b	Crh	1	0	1	0	0	2
rno-miR-10b	Vezt	1	0	1	0	0	2
rno-miR-10b	NP_001102374.1	0	0	1	0	1	2
rno-miR-10b	LOC289641	0	0	1	0	1	2
rno-miR-10b	Tubb6	1	0	1	0	0	2
rno-miR-10b	LOC302680	1	0	1	0	0	2
rno-miR-10b	NP_001099692.1	0	1	1	0	0	2
rno-miR-10b	Sele	1	0	1	0	0	2
rno-miR-10b	Rpl28	1	0	1	0	0	2
rno-miR-10b	LOC298139	1	0	1	0	0	2
rno-miR-10b	Scn9a	1	0	1	0	0	2
rno-miR-10b	NP_001100555.1	0	1	1	0	0	2
rno-miR-10b	NP_001099848.1	0	1	1	0	0	2
rno-miR-10b	NP_001101622.1	0	0	1	0	1	2
rno-miR-10b	Rab28	1	0	1	0	0	2
rno-miR-10b	Sparc	1	0	1	0	0	2
rno-miR-10b	RGD1311257	1	0	1	0	0	2
rno-miR-10b	Zfp110	1	0	1	0	0	2
rno-miR-10b	Rab15	1	0	1	0	0	2
rno-miR-10b	Grid2	1	0	1	0	0	2
rno-miR-10b	Ptgds2	1	0	1	0	0	2
rno-miR-10b	RGD1307509	1	0	1	0	0	2
rno-miR-10b	Slc24a2	1	0	1	0	0	2
rno-miR-10b	Gyk	1	0	1	0	0	2
rno-miR-10b	Elavl2	1	0	1	0	0	2
rno-miR-10b	Net1	1	0	1	0	0	2
rno-miR-10b	NP_001102603.1	0	0	1	0	1	2
rno-miR-10b	Kcnj9	1	0	1	0	0	2
rno-miR-10b	Prkra	1	0	1	0	0	2
rno-miR-10b	NP_001102314.1	0	0	1	0	1	2
rno-miR-10b	Optn	1	0	1	0	0	2
rno-miR-10b	Fgfr3	1	0	1	0	0	2
rno-miR-10b	LOC498796	1	0	1	0	0	2
rno-miR-10b	Suclg1	1	0	1	0	0	2
rno-miR-10b	Pip5k2c	0	0	1	0	1	2
rno-miR-10b	Rbm34	1	0	1	0	0	2
rno-miR-10b	Cln8	1	0	1	0	0	2
rno-miR-10b	P2ry12	1	0	1	0	0	2
rno-miR-10b	LOC290876	1	0	1	0	0	2
rno-miR-10b	Cdc42bpa	1	0	1	0	0	2
rno-miR-10b	Arl5b	1	0	1	0	0	2
rno-miR-10b	Itpkb	1	0	1	0	0	2
rno-miR-10b	Pycr2	1	0	1	0	0	2
rno-miR-10b	Limk2	1	0	1	0	0	2
rno-miR-10b	NP_001101210.1	0	0	1	0	1	2
rno-miR-10b	Agtrl1	1	0	1	0	0	2
rno-miR-10b	NP_001100704.1	0	0	1	0	1	2
rno-miR-10b	Cyp26b1	1	0	1	0	0	2
rno-miR-10b	Kpna5	1	0	1	0	0	2
rno-miR-10b	Cml1	1	0	1	0	0	2
rno-miR-10b	Rqcd1	1	0	1	0	0	2
rno-miR-10b	Azin1	1	0	1	0	0	2
rno-miR-10b	Atp6v1c1	1	0	1	0	0	2
rno-miR-10b	NP_001101634.1	0	0	1	0	1	2
rno-miR-10b	LOC498404	1	0	1	0	0	2
rno-miR-10b	RGD1564681_predicted	0	0	1	0	1	2
rno-miR-10b	Nedd4	0	0	1	0	1	2
rno-miR-10b	CA123_RAT	1	0	1	0	0	2
rno-miR-10b	NP_001100669.1	0	0	1	0	1	2
rno-miR-10b	Gas7	1	0	1	0	0	2
rno-miR-10b	NM_001109082.1	0	0	1	0	1	2
rno-miR-10b	Abtb1	1	0	1	0	0	2
rno-miR-10b	Itpkc	1	0	1	0	0	2
rno-miR-10b	Lrat	1	0	1	0	0	2
rno-miR-10b	Vrk1	1	0	1	0	0	2
rno-miR-10b	Farslb	1	0	1	0	0	2
rno-miR-10b	Trhr	1	0	1	0	0	2
rno-miR-10b	NP_001100080.1	0	1	1	0	0	2
rno-miR-10b	Aurkb	1	0	1	0	0	2
rno-miR-10b	Hdmcp	1	0	1	0	0	2
rno-miR-10b	Cd24	1	0	1	0	0	2
rno-miR-10b	NP_001099707.1	0	0	1	0	1	2
rno-miR-10b	RGD1311835	1	0	1	0	0	2
rno-miR-10b	RGD1359191	1	0	1	0	0	2
rno-miR-10b	NP_001100316.1	0	0	1	0	1	2
rno-miR-10b	Tesk2	1	0	1	0	0	2
rno-miR-10b	mrpl24	1	0	1	0	0	2
rno-miR-10b	Eif4a1	1	0	1	0	0	2
rno-miR-10b	Apln	1	0	1	0	0	2
rno-miR-10b	Arhgef2	1	0	1	0	0	2
rno-miR-10b	Pitpnb	1	0	1	0	0	2
rno-miR-10b	NP_001101749.1	0	0	1	0	1	2
rno-miR-10b	Pklr	1	0	1	0	0	2
rno-miR-10b	NP_001101438.1	0	0	1	0	1	2
rno-miR-10b	Cldn19	1	0	1	0	0	2
rno-miR-10b	Mlph	1	0	1	0	0	2
rno-miR-10b	Pmvk	1	0	1	0	0	2
rno-miR-10b	NP_001101750.1	0	0	1	0	1	2
rno-miR-10b	Pop4	1	0	1	0	0	2
rno-miR-10b	Pycrl	1	0	1	0	0	2
rno-miR-10b	NP_001102613.1	0	1	1	0	0	2
rno-miR-10b	NP_001101049.1	0	0	1	0	1	2
rno-miR-10b	Mrps15	1	0	1	0	0	2
rno-miR-10b	NP_001102246.1	0	1	1	0	0	2
rno-miR-10b	mrpl9	1	0	1	0	0	2
rno-miR-10b	Snx27	1	0	1	0	0	2
rno-miR-10b	RGD1309326	1	0	1	0	0	2
rno-miR-10b	Iqcf3	1	0	1	0	0	2
rno-miR-10b	NP_001102249.1	0	0	1	0	1	2
rno-miR-10b	NP_001099816.1	0	0	1	0	1	2
rno-miR-10b	Gnai2	1	0	1	0	0	2
rno-miR-10b	Slc38a3	1	0	1	0	0	2
rno-miR-10b	Emd	1	0	1	0	0	2
rno-miR-10b	Camkv	1	0	1	0	0	2
rno-miR-10b	RGD1308412	1	0	1	0	0	2
rno-miR-10b	Bsn	0	0	1	0	1	2
rno-miR-10b	NP_001102155.1	0	0	1	0	1	2
rno-miR-10b	Cdc25a	1	0	1	0	0	2
rno-miR-10b	Hao2	1	0	1	0	0	2
rno-miR-10b	Iqsec3	1	0	1	0	0	2
rno-miR-10b	Ptafr	1	0	1	0	0	2
rno-miR-10b	Nptxr	1	0	1	0	0	2
rno-miR-10b	Map3k7ip1_predicted	0	0	1	0	1	2
rno-miR-10b	RGD1311316	1	0	1	0	0	2
rno-miR-10b	Slc30a4	1	0	1	0	0	2
rno-miR-10b	Srebf2	1	0	1	0	0	2
rno-miR-10b	Cyp2d5	1	0	1	0	0	2
rno-miR-10b	Cyp2d1	1	0	1	0	0	2
rno-miR-10b	Dynll1	1	0	1	0	0	2
rno-miR-10b	RGD1560391_predicted	1	0	1	0	0	2
rno-miR-10b	NP_001101184.1	0	0	1	0	1	2
rno-miR-10b	Usp48	1	0	1	0	0	2
rno-miR-10b	Pla2g5	1	0	1	0	0	2
rno-miR-10b	RGD1311914	1	0	1	0	0	2
rno-miR-10b	Pdyn	1	0	1	0	0	2
rno-miR-10b	Sv2b	1	0	1	0	0	2
rno-miR-10b	Klhl25	1	0	1	0	0	2
rno-miR-10b	NP_001100340.1	0	1	1	0	0	2
rno-miR-10b	Atrn	1	0	1	0	0	2
rno-miR-10b	Etv6	1	0	1	0	0	2
rno-miR-10b	Mfge8	0	0	1	0	1	2
rno-miR-10b	Tnfrsf8	1	0	1	0	0	2
rno-miR-10b	Pik3c2g	0	1	1	0	0	2
rno-miR-10b	Dffa	1	0	1	0	0	2
rno-miR-10b	LOC619561	1	0	1	0	0	2
rno-miR-10b	Arnt2	1	0	1	0	0	2
rno-miR-10b	Gpr157	1	0	1	0	0	2
rno-miR-10b	Pygb	0	0	1	0	1	2
rno-miR-10b	NP_001101466.1	0	0	1	0	1	2
rno-miR-10b	NP_001102727.1	0	0	1	0	1	2
rno-miR-10b	Unc5c	1	0	1	0	0	2
rno-miR-10b	Mettl7a	1	0	1	0	0	2
rno-miR-10b	Slc11a2	1	0	1	0	0	2
rno-miR-10b	Crkrs	1	0	1	0	0	2
rno-miR-10b	NP_001100920.1	0	0	1	0	1	2
rno-miR-10b	Vwa1	1	0	1	0	0	2
rno-miR-10b	Eiih	1	0	1	0	0	2
rno-miR-10b	Eif4b	1	0	1	0	0	2
rno-miR-10b	Dnajb13	1	0	1	0	0	2
rno-miR-10b	Mlx	0	0	1	0	1	2
rno-miR-10b	Plcg1	1	0	1	0	0	2
rno-miR-10b	Wisp2	1	0	1	0	0	2
rno-miR-10b	Ywhab	1	0	1	0	0	2
rno-miR-10b	Ampd3	1	0	1	0	0	2
rno-miR-10b	Dkk3	1	0	1	0	0	2
rno-miR-10b	Stau1	1	0	1	0	0	2
rno-miR-10b	Arl6ip1	0	0	1	0	1	2
rno-miR-10b	Acsm3	0	0	1	0	1	2
rno-miR-10b	Map2k6	1	0	1	0	0	2
rno-miR-10b	Giyd2	1	0	1	0	0	2
rno-miR-10b	H3f3b	1	0	1	0	0	2
rno-miR-10b	RGD1305592	1	0	1	0	0	2
rno-miR-10b	Itgal	1	0	1	0	0	2
rno-miR-10b	Nptx1	1	0	1	0	0	2
rno-miR-10b	NP_001101026.1	0	0	1	0	1	2
rno-miR-10b	NP_001101977.1	0	0	1	0	1	2
rno-miR-10b	Aip	1	0	1	0	0	2
rno-miR-10b	NP_001099793.1	0	1	1	0	0	2
rno-miR-10b	RGD1309216	1	0	1	0	0	2
rno-miR-10b	NP_001101989.1	0	0	1	0	1	2
rno-miR-10b	LOC499330	1	0	1	0	0	2
rno-miR-10b	RGD1359158	1	0	1	0	0	2
rno-miR-10b	Smarca2	1	0	1	0	0	2
rno-miR-10b	NP_001099823.1	0	0	1	0	1	2
rno-miR-10b	Gfra1	1	0	1	0	0	2
rno-miR-10b	Gria4	1	0	0	0	1	2
rno-miR-10b	Mog	1	0	0	0	1	2
rno-miR-10b	Cldn8	1	0	0	0	1	2
rno-miR-10b	Atp1b4	1	0	0	0	1	2
rno-miR-10b	Yipf4	1	0	0	0	1	2
rno-miR-10b	Dmtf1	1	1	0	0	0	2
rno-miR-10b	Mak10	1	0	0	0	1	2
rno-miR-10b	Actr3	1	0	0	0	1	2
rno-miR-10b	Tmem55a	1	0	0	0	1	2
rno-miR-10b	Faim3	1	0	0	0	1	2
rno-miR-10b	RGD735112	1	0	0	0	1	2
rno-miR-10b	Nxph1	1	0	0	0	1	2
rno-miR-10b	Siah1a	1	0	0	0	1	2
rno-miR-10b	Chi3l1	1	0	0	0	1	2
rno-miR-10b	Cxcl10	1	0	0	0	1	2
rno-miR-10b	RGD1309892	1	0	0	0	1	2
rno-miR-10b	Dek	1	0	0	0	1	2
rno-miR-10b	Vil2	1	0	0	0	1	2
rno-miR-10b	Yipf5	1	0	0	0	1	2
rno-miR-10b	Cacna1e	1	0	0	0	1	2
rno-miR-10b	Akap6	1	0	0	0	1	2
rno-miR-10b	LOC498749	1	0	0	0	1	2
rno-miR-10b	Tor3a	1	0	0	0	1	2
rno-miR-10b	Asah1	1	0	0	0	1	2
rno-miR-10b	RGD1306925	1	0	0	0	1	2
rno-miR-10b	Adra1a	1	0	0	0	1	2
rno-miR-10b	Rnmt	1	0	0	0	1	2
rno-miR-10b	Bnip3l	1	0	0	0	1	2
rno-miR-10b	Kitl	1	0	0	0	1	2
rno-miR-10b	Slc22a5	1	0	0	0	1	2
rno-miR-10b	Terf2ip	1	0	0	0	1	2
rno-miR-10b	Mpzl1	1	0	0	0	1	2
rno-miR-10b	Thap1	1	0	0	0	1	2
rno-miR-10b	Dncic2	1	0	0	0	1	2
rno-miR-10b	Lig1	1	0	0	0	1	2
rno-miR-10b	Eif2ak3	1	0	0	0	1	2
rno-miR-10b	Entpd5	1	0	0	0	1	2
rno-miR-10b	Smad3	1	0	0	0	1	2
rno-miR-10b	Aldh6a1	1	0	0	0	1	2
rno-miR-10b	Dclk1	1	0	0	0	1	2
rno-miR-10b	Kcnj12	1	0	0	0	1	2
rno-miR-10b	Htf9c	1	0	0	0	1	2
rno-miR-10b	Il2rg	1	0	0	0	1	2
rno-miR-10b	RGD1311203	1	0	0	0	1	2
rno-miR-10b	Npuk68	1	0	0	0	1	2
rno-miR-10b	Myo16	1	0	0	0	1	2
rno-miR-10b	Cnbp1	1	0	0	0	1	2
rno-miR-10b	Slc10a2	1	0	0	0	1	2
rno-miR-10b	Mapk6	1	0	0	0	1	2
rno-miR-10b	Cd164	1	0	0	0	1	2
rno-miR-10b	Dph2	1	0	0	0	1	2
rno-miR-10b	Hspb6	1	0	0	0	1	2
rno-miR-10b	Nfyc	1	0	0	0	1	2
rno-miR-10b	Isrip	1	0	0	0	1	2
rno-miR-10b	LOC310665	1	0	0	0	1	2
rno-miR-10b	Gja5	1	0	0	0	1	2
rno-miR-10b	Celsr3	1	0	0	0	1	2
rno-miR-10b	LOC303332	1	0	0	0	1	2
rno-miR-10b	Cmtm6	1	0	0	0	1	2
rno-miR-10b	Rffl	1	0	0	0	1	2
rno-miR-10b	Ece1	1	0	0	0	1	2
rno-miR-10b	Ppara	1	0	0	0	1	2
rno-miR-10b	Rtcd1	1	0	0	0	1	2
rno-miR-10b	Fgfr1op2	1	0	0	0	1	2
rno-miR-10b	Rem1	1	0	0	0	1	2
rno-miR-10b	Slco2b1	1	0	0	0	1	2
rno-miR-10b	Epb4.1l1	1	0	0	0	1	2
rno-miR-10b	Slc12a5	1	0	0	0	1	2
rno-miR-10b	Rras2	1	0	0	0	1	2
rno-miR-10b	RGD1308813	1	0	0	0	1	2
rno-miR-10b	Smarcd2	1	0	0	0	1	2
rno-miR-10b	Scn4a	1	0	0	0	1	2
rno-miR-10b	Nupr1	1	0	0	0	1	2
rno-miR-10b	Slc25a22	1	0	0	0	1	2
rno-miR-10b	Ctsf	1	0	0	0	1	2
rno-miR-10b	Htatip	1	0	0	0	1	2
rno-miR-10b	RGD1310323	1	0	0	0	1	2
rno-miR-10b	Rom1	1	0	0	0	1	2
rno-miR-10b	Ankrd1	1	0	0	0	1	2
rno-miR-10b	Scd2	1	0	0	0	1	2
rno-miR-10b	NP_001101286.1	0	0	1	0	0	1
rno-miR-10b	NP_001099370.1	0	0	1	0	0	1
rno-miR-10b	Bfar	0	0	1	0	0	1
rno-miR-10b	LOC682370	0	0	1	0	0	1
rno-miR-10b	NP_001100102.1	0	0	1	0	0	1
rno-miR-10b	Zfp36l2	0	0	1	0	0	1
rno-miR-10b	LOC301165	0	0	1	0	0	1
rno-miR-10b	NP_001100800.1	0	0	1	0	0	1
rno-miR-10b	NP_001100803.1	0	0	1	0	0	1
rno-miR-10b	NP_001100103.1	0	0	1	0	0	1
rno-miR-10b	NP_001100719.1	0	0	1	0	0	1
rno-miR-10b	NP_001100984.1	0	0	1	0	0	1
rno-miR-10b	NP_001100637.1	0	0	1	0	0	1
rno-miR-10b	Ptpn12	0	0	1	0	0	1
rno-miR-10b	NP_001100985.1	0	0	1	0	0	1
rno-miR-10b	LOC687383	0	0	1	0	0	1
rno-miR-10b	NP_001099735.1	0	0	1	0	0	1
rno-miR-10b	NP_001102011.1	0	0	1	0	0	1
rno-miR-10b	NP_001101668.1	0	0	1	0	0	1
rno-miR-10b	NP_001102126.1	0	0	1	0	0	1
rno-miR-10b	NP_001101291.1	0	0	1	0	0	1
rno-miR-10b	NP_001100640.1	0	0	1	0	0	1
rno-miR-10b	NP_001102772.1	0	0	1	0	0	1
rno-miR-10b	NP_001101082.1	0	0	1	0	0	1
rno-miR-10b	NP_001099363.1	0	0	1	0	0	1
rno-miR-10b	NP_001101783.1	0	0	1	0	0	1
rno-miR-10b	LOC360910	0	0	1	0	0	1
rno-miR-10b	NP_001100443.1	0	0	1	0	0	1
rno-miR-10b	NP_001102454.1	0	0	1	0	0	1
rno-miR-10b	NP_001100641.1	0	0	1	0	0	1
rno-miR-10b	NP_001101545.1	0	0	1	0	0	1
rno-miR-10b	NP_001101735.1	0	0	1	0	0	1
rno-miR-10b	LOC687555	0	0	1	0	0	1
rno-miR-10b	Rexo4	0	0	1	0	0	1
rno-miR-10b	LOC499991	0	0	1	0	0	1
rno-miR-10b	NP_001099873.1	0	0	1	0	0	1
rno-miR-10b	Slc7a1	0	0	1	0	0	1
rno-miR-10b	NP_001101316.1	0	0	1	0	0	1
rno-miR-10b	NP_001101673.1	0	0	1	0	0	1
rno-miR-10b	NP_001100881.1	0	0	1	0	0	1
rno-miR-10b	RGD1306327	0	0	1	0	0	1
rno-miR-10b	Ccnc	0	0	1	0	0	1
rno-miR-10b	Kcnj6	0	0	1	0	0	1
rno-miR-10b	NP_001100448.1	0	0	1	0	0	1
rno-miR-10b	NP_001101389.1	0	0	1	0	0	1
rno-miR-10b	Mapkapk2	0	0	1	0	0	1
rno-miR-10b	NM_001108887.1	0	0	1	0	0	1
rno-miR-10b	NP_001101294.1	0	0	1	0	0	1
rno-miR-10b	Clic5	0	0	1	0	0	1
rno-miR-10b	Zfp655	0	0	1	0	0	1
rno-miR-10b	NP_001102798.1	0	0	1	0	0	1
rno-miR-10b	NP_001101716.1	0	0	1	0	0	1
rno-miR-10b	NP_001102539.1	0	0	1	0	0	1
rno-miR-10b	NP_001100924.1	0	0	1	0	0	1
rno-miR-10b	NP_001100644.1	0	0	1	0	0	1
rno-miR-10b	NP_001099628.1	0	0	1	0	0	1
rno-miR-10b	NM_001109221.1	0	0	1	0	0	1
rno-miR-10b	NP_001102692.1	0	0	1	0	0	1
rno-miR-10b	LOC682156	0	0	1	0	0	1
rno-miR-10b	Pcdh21	0	0	1	0	0	1
rno-miR-10b	NP_001100591.1	0	0	1	0	0	1
rno-miR-10b	Ppp1r12b_predicted	0	0	1	0	0	1
rno-miR-10b	Cftr	0	0	1	0	0	1
rno-miR-10b	Kcnj5	0	0	1	0	0	1
rno-miR-10b	LOC683023	0	0	1	0	0	1
rno-miR-10b	NP_001101485.1	0	0	1	0	0	1
rno-miR-10b	NP_001101298.1	0	0	1	0	0	1
rno-miR-10b	Lmbrd1	0	0	1	0	0	1
rno-miR-10b	Lamc3_predicted	0	0	1	0	0	1
rno-miR-10b	NP_001100731.1	0	0	1	0	0	1
rno-miR-10b	NP_001099622.1	0	0	1	0	0	1
rno-miR-10b	NP_001100864.1	0	0	1	0	0	1
rno-miR-10b	NP_001102208.1	0	0	1	0	0	1
rno-miR-10b	MOL1B_RAT	0	0	1	0	0	1
rno-miR-10b	NP_001102458.1	0	0	1	0	0	1
rno-miR-10b	NP_001099883.1	0	0	1	0	0	1
rno-miR-10b	Gcnt2	0	0	1	0	0	1
rno-miR-10b	RGD1309071	0	0	1	0	0	1
rno-miR-10b	NP_001100057.1	0	0	1	0	0	1
rno-miR-10b	NP_001102132.1	0	0	1	0	0	1
rno-miR-10b	Dcx	0	0	1	0	0	1
rno-miR-10b	NP_001101488.1	0	0	1	0	0	1
rno-miR-10b	NP_001100192.1	0	0	1	0	0	1
rno-miR-10b	NP_001102484.1	0	0	1	0	0	1
rno-miR-10b	NP_001099888.1	0	0	1	0	0	1
rno-miR-10b	NP_001100193.1	0	0	1	0	0	1
rno-miR-10b	NP_001100193.1	0	0	1	0	0	1
rno-miR-10b	NP_001101678.1	0	0	1	0	0	1
rno-miR-10b	NP_001099547.1	0	0	1	0	0	1
rno-miR-10b	NP_001101680.1	0	0	1	0	0	1
rno-miR-10b	NP_001102579.1	0	0	1	0	0	1
rno-miR-10b	RGD1304726	0	0	1	0	0	1
rno-miR-10b	Gs3	0	0	1	0	0	1
rno-miR-10b	NP_001101914.1	0	0	1	0	0	1
rno-miR-10b	NP_001102179.1	0	0	1	0	0	1
rno-miR-10b	NP_001099508.1	0	0	1	0	0	1
rno-miR-10b	Abca1	0	0	1	0	0	1
rno-miR-10b	NP_001099427.1	0	0	1	0	0	1
rno-miR-10b	Zc3hav1	0	0	1	0	0	1
rno-miR-10b	NP_001100042.1	0	0	1	0	0	1
rno-miR-10b	NP_001099686.1	0	0	1	0	0	1
rno-miR-10b	Pdgfra	0	0	1	0	0	1
rno-miR-10b	NP_001099206.1	0	0	1	0	0	1
rno-miR-10b	NP_001100119.1	0	0	1	0	0	1
rno-miR-10b	NP_001100602.1	0	0	1	0	0	1
rno-miR-10b	NP_001101684.1	0	0	1	0	0	1
rno-miR-10b	NP_001100605.1	0	0	1	0	0	1
rno-miR-10b	NP_001101609.1	0	0	1	0	0	1
rno-miR-10b	NP_001102542.1	0	0	1	0	0	1
rno-miR-10b	NP_001100737.1	0	0	1	0	0	1
rno-miR-10b	NP_001101129.1	0	0	1	0	0	1
rno-miR-10b	Bace1	0	0	1	0	0	1
rno-miR-10b	NP_001100685.1	0	0	1	0	0	1
rno-miR-10b	NP_001101686.1	0	0	1	0	0	1
rno-miR-10b	LOC294154	0	0	1	0	0	1
rno-miR-10b	NP_001101083.1	0	0	1	0	0	1
rno-miR-10b	NP_001101613.1	0	0	1	0	0	1
rno-miR-10b	NP_001101496.1	0	0	1	0	0	1
rno-miR-10b	NP_001099689.1	0	0	1	0	0	1
rno-miR-10b	LOC687240	0	0	1	0	0	1
rno-miR-10b	NP_001101329.1	0	0	1	0	0	1
rno-miR-10b	NP_001099212.1	0	0	1	0	0	1
rno-miR-10b	NP_001101935.1	0	0	1	0	0	1
rno-miR-10b	NP_001099609.1	0	0	1	0	0	1
rno-miR-10b	NP_001100741.1	0	0	1	0	0	1
rno-miR-10b	St3gal2	0	0	1	0	0	1
rno-miR-10b	Dpp4	0	0	1	0	0	1
rno-miR-10b	NP_001102340.1	0	0	1	0	0	1
rno-miR-10b	Plxnc1_predicted	0	0	1	0	0	1
rno-miR-10b	RGD1306658	0	0	1	0	0	1
rno-miR-10b	NP_001102265.1	0	0	1	0	0	1
rno-miR-10b	NP_001101618.1	0	0	1	0	0	1
rno-miR-10b	NP_001100471.1	0	0	1	0	0	1
rno-miR-10b	NP_001101557.1	0	0	1	0	0	1
rno-miR-10b	LOC690043	0	0	1	0	0	1
rno-miR-10b	NP_001101089.1	0	0	1	0	0	1
rno-miR-10b	RGD1359600	0	0	1	0	0	1
rno-miR-10b	SUV42_RAT	0	0	1	0	0	1
rno-miR-10b	NP_001101853.1	0	0	1	0	0	1
rno-miR-10b	Cr16	0	0	1	0	0	1
rno-miR-10b	NP_001101938.1	0	0	1	0	0	1
rno-miR-10b	NP_001100876.1	0	0	1	0	0	1
rno-miR-10b	NP_001099896.1	0	0	1	0	0	1
rno-miR-10b	NP_001101802.1	0	0	1	0	0	1
rno-miR-10b	NP_001100253.1	0	0	1	0	0	1
rno-miR-10b	Lmx1a_predicted	0	0	1	0	0	1
rno-miR-10b	Bin3	0	0	1	0	0	1
rno-miR-10b	Adarb1	0	0	1	0	0	1
rno-miR-10b	Adarb1	0	0	1	0	0	1
rno-miR-10b	Adarb1	0	0	1	0	0	1
rno-miR-10b	Adarb1	0	0	1	0	0	1
rno-miR-10b	NP_001099395.1	0	0	1	0	0	1
rno-miR-10b	NP_001100947.1	0	0	1	0	0	1
rno-miR-10b	NP_001102804.1	0	0	1	0	0	1
rno-miR-10b	NP_001100844.1	0	0	1	0	0	1
rno-miR-10b	NP_001101204.1	0	0	1	0	0	1
rno-miR-10b	NP_001101334.2	0	0	1	0	0	1
rno-miR-10b	Crispld2	0	0	1	0	0	1
rno-miR-10b	NP_001102471.1	0	0	1	0	0	1
rno-miR-10b	NP_001102829.1	0	0	1	0	0	1
rno-miR-10b	NP_001100434.1	0	0	1	0	0	1
rno-miR-10b	NP_001101855.1	0	0	1	0	0	1
rno-miR-10b	NP_001101508.1	0	0	1	0	0	1
rno-miR-10b	NP_001102267.1	0	0	1	0	0	1
rno-miR-10b	NP_001101999.1	0	0	1	0	0	1
rno-miR-10b	NP_001102787.1	0	0	1	0	0	1
rno-miR-10b	Tacc1	0	0	1	0	0	1
rno-miR-10b	NM_001108334.1	0	0	1	0	0	1
rno-miR-10b	NP_001100695.1	0	0	1	0	0	1
rno-miR-10b	NM_001107944.1	0	0	1	0	0	1
rno-miR-10b	Abi2	0	0	1	0	0	1
rno-miR-10b	NP_001100475.1	0	0	1	0	0	1
rno-miR-10b	NP_001100475.1	0	0	1	0	0	1
rno-miR-10b	NP_001099253.1	0	0	1	0	0	1
rno-miR-10b	Agpat6	0	0	1	0	0	1
rno-miR-10b	Synj2bp	0	0	1	0	0	1
rno-miR-10b	NP_001100928.1	0	0	1	0	0	1
rno-miR-10b	NP_001100928.1	0	0	1	0	0	1
rno-miR-10b	NP_001101143.2	0	0	1	0	0	1
rno-miR-10b	Pigm	0	0	1	0	0	1
rno-miR-10b	NP_001101511.1	0	0	1	0	0	1
rno-miR-10b	LOC681439	0	0	1	0	0	1
rno-miR-10b	NP_001099522.1	0	0	1	0	0	1
rno-miR-10b	Mill1	0	0	1	0	0	1
rno-miR-10b	NP_001101092.1	0	0	1	0	0	1
rno-miR-10b	NP_001101093.1	0	0	1	0	0	1
rno-miR-10b	Zfp365	0	0	1	0	0	1
rno-miR-10b	NP_001101629.1	0	0	1	0	0	1
rno-miR-10b	NP_001102237.1	0	0	1	0	0	1
rno-miR-10b	NP_001100750.1	0	0	1	0	0	1
rno-miR-10b	NP_001100414.1	0	0	1	0	0	1
rno-miR-10b	NP_001101945.1	0	0	1	0	0	1
rno-miR-10b	NP_001102239.1	0	0	1	0	0	1
rno-miR-10b	NP_001101796.1	0	0	1	0	0	1
rno-miR-10b	NP_001099864.1	0	0	1	0	0	1
rno-miR-10b	NP_001102560.1	0	0	1	0	0	1
rno-miR-10b	NP_001104534.1	0	0	1	0	0	1
rno-miR-10b	NP_001101519.1	0	0	1	0	0	1
rno-miR-10b	Fgd4	0	0	1	0	0	1
rno-miR-10b	NP_001100409.1	0	0	1	0	0	1
rno-miR-10b	NP_001101101.1	0	0	1	0	0	1
rno-miR-10b	Add2	0	0	1	0	0	1
rno-miR-10b	NP_001101151.1	0	0	1	0	0	1
rno-miR-10b	NP_001101696.1	0	0	1	0	0	1
rno-miR-10b	NP_001099455.1	0	0	1	0	0	1
rno-miR-10b	NP_001100797.1	0	0	1	0	0	1
rno-miR-10b	NP_001103836.1	0	0	1	0	0	1
rno-miR-10b	NP_001100225.1	0	0	1	0	0	1
rno-miR-10b	NP_001100225.1	0	0	1	0	0	1
rno-miR-10b	LOC683760	0	0	1	0	0	1
rno-miR-10b	NP_001100613.1	0	0	1	0	0	1
rno-miR-10b	NP_001102298.1	0	0	1	0	0	1
rno-miR-10b	NP_001101640.1	0	0	1	0	0	1
rno-miR-10b	NP_001102022.1	0	0	1	0	0	1
rno-miR-10b	NP_001101344.1	0	0	1	0	0	1
rno-miR-10b	Igfbp3	0	0	1	0	0	1
rno-miR-10b	NP_001102562.1	0	0	1	0	0	1
rno-miR-10b	NP_001101346.1	0	0	1	0	0	1
rno-miR-10b	NP_001101429.1	0	0	1	0	0	1
rno-miR-10b	LOC682510	0	0	1	0	0	1
rno-miR-10b	NP_001101219.1	0	0	1	0	0	1
rno-miR-10b	NP_001101171.1	0	0	1	0	0	1
rno-miR-10b	NP_001100394.1	0	0	1	0	0	1
rno-miR-10b	Kif2c	0	0	1	0	0	1
rno-miR-10b	Kif2c	0	0	1	0	0	1
rno-miR-10b	NM_001107879.1	0	0	1	0	0	1
rno-miR-10b	NP_001100711.1	0	0	1	0	0	1
rno-miR-10b	Abtb2	0	0	1	0	0	1
rno-miR-10b	NP_001100624.1	0	0	1	0	0	1
rno-miR-10b	NP_001102672.1	0	0	1	0	0	1
rno-miR-10b	LOC684910	0	0	1	0	0	1
rno-miR-10b	NP_001101162.1	0	0	1	0	0	1
rno-miR-10b	NP_001102611.1	0	0	1	0	0	1
rno-miR-10b	NP_001100974.1	0	0	1	0	0	1
rno-miR-10b	NP_001101447.1	0	0	1	0	0	1
rno-miR-10b	NP_001100975.1	0	0	1	0	0	1
rno-miR-10b	NP_001101350.1	0	0	1	0	0	1
rno-miR-10b	LOC595134	0	0	1	0	0	1
rno-miR-10b	LOC502872	0	0	1	0	0	1
rno-miR-10b	NP_001099721.1	0	0	1	0	0	1
rno-miR-10b	NP_001099967.1	0	0	1	0	0	1
rno-miR-10b	NP_001103958.1	0	0	1	0	0	1
rno-miR-10b	Snx27	0	0	1	0	0	1
rno-miR-10b	NP_001100490.1	0	0	1	0	0	1
rno-miR-10b	NP_001102281.1	0	0	1	0	0	1
rno-miR-10b	NP_001101352.1	0	0	1	0	0	1
rno-miR-10b	NP_001102153.1	0	0	1	0	0	1
rno-miR-10b	NP_001102113.1	0	0	1	0	0	1
rno-miR-10b	NP_001100492.1	0	0	1	0	0	1
rno-miR-10b	NP_001100086.1	0	0	1	0	0	1
rno-miR-10b	LOC296247	0	0	1	0	0	1
rno-miR-10b	NP_001102900.1	0	0	1	0	0	1
rno-miR-10b	NP_001100105.1	0	0	1	0	0	1
rno-miR-10b	NP_001101658.1	0	0	1	0	0	1
rno-miR-10b	NP_001101380.1	0	0	1	0	0	1
rno-miR-10b	NP_001101754.1	0	0	1	0	0	1
rno-miR-10b	LOC503116	0	0	1	0	0	1
rno-miR-10b	LOC502663	0	0	1	0	0	1
rno-miR-10b	NP_001101455.1	0	0	1	0	0	1
rno-miR-10b	DUOX1_RAT	0	0	1	0	0	1
rno-miR-10b	Tusc5	0	0	1	0	0	1
rno-miR-10b	NP_001099289.1	0	0	1	0	0	1
rno-miR-10b	NP_001100161.1	0	0	1	0	0	1
rno-miR-10b	NP_001101182.2	0	0	1	0	0	1
rno-miR-10b	Alx3	0	0	1	0	0	1
rno-miR-10b	NP_001102032.1	0	0	1	0	0	1
rno-miR-10b	NP_001102033.1	0	0	1	0	0	1
rno-miR-10b	NP_001099977.1	0	0	1	0	0	1
rno-miR-10b	NP_001102160.1	0	0	1	0	0	1
rno-miR-10b	NP_001101956.1	0	0	1	0	0	1
rno-miR-10b	NP_001100257.1	0	0	1	0	0	1
rno-miR-10b	NP_001100258.1	0	0	1	0	0	1
rno-miR-10b	NP_001101665.1	0	0	1	0	0	1
rno-miR-10b	Rpo1-2	0	0	1	0	0	1
rno-miR-10b	NP_001101460.1	0	0	1	0	0	1
rno-miR-10b	NP_001101460.1	0	0	1	0	0	1
rno-miR-10b	LOC684059	0	0	1	0	0	1
rno-miR-10b	LOC688105	0	0	1	0	0	1
rno-miR-10b	Shank3	0	0	1	0	0	1
rno-miR-10b	NP_001101248.1	0	0	1	0	0	1
rno-miR-10b	NP_001101461.1	0	0	1	0	0	1
rno-miR-10b	NP_001100260.1	0	0	1	0	0	1
rno-miR-10b	NP_001102034.1	0	0	1	0	0	1
rno-miR-10b	NP_001101476.1	0	0	1	0	0	1
rno-miR-10b	NP_001099744.1	0	0	1	0	0	1
rno-miR-10b	Vezf1_predicted	0	0	1	0	0	1
rno-miR-10b	NM_001106273.1	0	0	1	0	0	1
rno-miR-10b	Coil	0	0	1	0	0	1
rno-miR-10b	NP_001100999.1	0	0	1	0	0	1
rno-miR-10b	Btbd1	0	0	1	0	0	1
rno-miR-10b	Egf	0	0	1	0	0	1
rno-miR-10b	NP_001099219.1	0	0	1	0	0	1
rno-miR-10b	Sstr4	0	0	1	0	0	1
rno-miR-10b	NP_001101364.1	0	0	1	0	0	1
rno-miR-10b	Accn2	0	0	1	0	0	1
rno-miR-10b	NP_001102463.1	0	0	1	0	0	1
rno-miR-10b	NP_001101765.1	0	0	1	0	0	1
rno-miR-10b	Apba2bp_predicted	0	0	1	0	0	1
rno-miR-10b	NP_001101584.1	0	0	1	0	0	1
rno-miR-10b	Sp1	0	0	1	0	0	1
rno-miR-10b	NP_001101964.1	0	0	1	0	0	1
rno-miR-10b	NP_001101008.1	0	0	1	0	0	1
rno-miR-10b	Cark	0	0	1	0	0	1
rno-miR-10b	Cth	0	0	1	0	0	1
rno-miR-10b	NP_001099309.1	0	0	1	0	0	1
rno-miR-10b	NP_001100521.1	0	0	1	0	0	1
rno-miR-10b	RGD1304782_predicted	0	0	1	0	0	1
rno-miR-10b	Cnga4	0	0	1	0	0	1
rno-miR-10b	NP_001100006.1	0	0	1	0	0	1
rno-miR-10b	NP_001101270.1	0	0	1	0	0	1
rno-miR-10b	NP_001101771.1	0	0	1	0	0	1
rno-miR-10b	NP_001100525.1	0	0	1	0	0	1
rno-miR-10b	NP_001101015.1	0	0	1	0	0	1
rno-miR-10b	Mrvi1_predicted	0	0	1	0	0	1
rno-miR-10b	Mrvi1_predicted	0	0	1	0	0	1
rno-miR-10b	NP_001101012.1	0	0	1	0	0	1
rno-miR-10b	Stau1	0	0	1	0	0	1
rno-miR-10b	NP_001101275.1	0	0	1	0	0	1
rno-miR-10b	NP_001099774.1	0	0	1	0	0	1
rno-miR-10b	NP_001099319.1	0	0	1	0	0	1
rno-miR-10b	NP_001101776.1	0	0	1	0	0	1
rno-miR-10b	NP_001100537.1	0	0	1	0	0	1
rno-miR-10b	Rgs10	0	0	1	0	0	1
rno-miR-10b	Csnk1d	0	0	1	0	0	1
rno-miR-10b	NP_001100544.1	0	0	1	0	0	1
rno-miR-10b	NP_001101034.1	0	0	1	0	0	1
rno-miR-10b	NP_001101036.1	0	0	1	0	0	1
rno-miR-10b	Ssh3	0	0	1	0	0	1
rno-miR-10b	NP_001101986.1	0	0	1	0	0	1
rno-miR-10b	RGD1560108_predicted	0	0	1	0	0	1
rno-miR-10b	NP_001099805.1	0	0	1	0	0	1
rno-miR-10b	NP_001101990.1	0	0	1	0	0	1
rno-miR-10b	LOC501503	0	0	1	0	0	1
rno-miR-10b	LOC501503	0	0	1	0	0	1
rno-miR-10b	LOC501503	0	0	1	0	0	1
rno-miR-10b	NP_001101077.2	0	0	1	0	0	1
rno-miR-10b	Gpr120_predicted	0	0	1	0	0	1
rno-miR-10b	NP_001101061.1	0	0	1	0	0	1
rno-miR-10b	NP_001099837.1	0	0	1	0	0	1
rno-miR-10b	Mxi1	0	0	1	0	0	1
rno-miR-10b	NP_001100915.1	0	0	1	0	0	1
rno-miR-10b	RGD1311558_predicted	0	0	1	0	0	1
rno-miR-10b	NP_001100916.1	0	0	1	0	0	1
rno-miR-10b	Dnajb6	1	0	0	0	0	1
rno-miR-10b	Hnmt	1	0	0	0	0	1
rno-miR-10b	Cast	1	0	0	0	0	1
rno-miR-10b	LOC313840	1	0	0	0	0	1
rno-miR-10b	Tram1	1	0	0	0	0	1
rno-miR-10b	Il23a	1	0	0	0	0	1
rno-miR-10b	Fut7	1	0	0	0	0	1
rno-miR-10b	Clic3	1	0	0	0	0	1
rno-miR-10b	St18	1	0	0	0	0	1
rno-miR-10b	Pcaf	1	0	0	0	0	1
rno-miR-10b	Pcaf	1	0	0	0	0	1
rno-miR-10b	Pcaf	1	0	0	0	0	1
rno-miR-10b	Plagl1	1	0	0	0	0	1
rno-miR-10b	Ltv1	1	0	0	0	0	1
rno-miR-10b	Colec12	1	0	0	0	0	1
rno-miR-10b	LOC688339	1	0	0	0	0	1
rno-miR-10b	Pex3	1	0	0	0	0	1
rno-miR-10b	Kcnh8	1	0	0	0	0	1
rno-miR-10b	Usp14	1	0	0	0	0	1
rno-miR-10b	Ncam2	1	0	0	0	0	1
rno-miR-10b	Lyn	1	0	0	0	0	1
rno-miR-10b	Mtrr	1	0	0	0	0	1
rno-miR-10b	Mos	1	0	0	0	0	1
rno-miR-10b	Rhoq	1	0	0	0	0	1
rno-miR-10b	Serpinb2	1	0	0	0	0	1
rno-miR-10b	Bhmt	1	0	0	0	0	1
rno-miR-10b	Cdh16	1	0	0	0	0	1
rno-miR-10b	Il22ra2	1	0	0	0	0	1
rno-miR-10b	Dncli2	1	0	0	0	0	1
rno-miR-10b	Hgf	1	0	0	0	0	1
rno-miR-10b	Gabbr1	1	0	0	0	0	1
rno-miR-10b	Gpr83	1	0	0	0	0	1
rno-miR-10b	Tnp2	1	0	0	0	0	1
rno-miR-10b	Pgrmc1	1	0	0	0	0	1
rno-miR-10b	Nubp1	1	0	0	0	0	1
rno-miR-10b	Grin2a	1	0	0	0	0	1
rno-miR-10b	Prkcd	1	0	0	0	0	1
rno-miR-10b	Il13ra1	1	0	0	0	0	1
rno-miR-10b	B4galt6	1	0	0	0	0	1
rno-miR-10b	Ankra2	1	0	0	0	0	1
rno-miR-10b	Psmd6	1	0	0	0	0	1
rno-miR-10b	LOC502613	1	0	0	0	0	1
rno-miR-10b	Fbxl12	1	0	0	0	0	1
rno-miR-10b	Crot	1	0	0	0	0	1
rno-miR-10b	Ctgf	1	0	0	0	0	1
rno-miR-10b	LOC498063	1	0	0	0	0	1
rno-miR-10b	Ibsp	1	0	0	0	0	1
rno-miR-10b	Dmp1	1	0	0	0	0	1
rno-miR-10b	Sgk	1	0	0	0	0	1
rno-miR-10b	Acox2	1	0	0	0	0	1
rno-miR-10b	hshin7	1	0	0	0	0	1
rno-miR-10b	Wrb	1	0	0	0	0	1
rno-miR-10b	Camlg	1	0	0	0	0	1
rno-miR-10b	Cds1	1	0	0	0	0	1
rno-miR-10b	Nkx6-1	1	0	0	0	0	1
rno-miR-10b	Dsm-1	1	0	0	0	0	1
rno-miR-10b	RGD1308915	1	0	0	0	0	1
rno-miR-10b	Zfp597	1	0	0	0	0	1
rno-miR-10b	RGD1308556	1	0	0	0	0	1
rno-miR-10b	Zfp655	1	0	0	0	0	1
rno-miR-10b	RGD1309016	1	0	0	0	0	1
rno-miR-10b	Mx2	1	0	0	0	0	1
rno-miR-10b	Tmprss2	1	0	0	0	0	1
rno-miR-10b	Slc9a3	1	0	0	0	0	1
rno-miR-10b	Camk4	1	0	0	0	0	1
rno-miR-10b	Arpc1b	1	0	0	0	0	1
rno-miR-10b	RGD1309228	1	0	0	0	0	1
rno-miR-10b	Paqr3	1	0	0	0	0	1
rno-miR-10b	RGD1304601	1	0	0	0	0	1
rno-miR-10b	Anxa8	1	0	0	0	0	1
rno-miR-10b	Tac1	1	0	0	0	0	1
rno-miR-10b	Tert	1	0	0	0	0	1
rno-miR-10b	Rab3d	1	0	0	0	0	1
rno-miR-10b	Syt15	1	0	0	0	0	1
rno-miR-10b	Epor	1	0	0	0	0	1
rno-miR-10b	RGD1359108	1	0	0	0	0	1
rno-miR-10b	Lrrc21	1	0	0	0	0	1
rno-miR-10b	Fmod	1	0	0	0	0	1
rno-miR-10b	Syk	1	0	0	0	0	1
rno-miR-10b	RGD1311648	1	0	0	0	0	1
rno-miR-10b	MGC125213	1	0	0	0	0	1
rno-miR-10b	Esm1	1	0	0	0	0	1
rno-miR-10b	Cyb5r1	1	0	0	0	0	1
rno-miR-10b	Klhl12	1	0	0	0	0	1
rno-miR-10b	Mss4	1	0	0	0	0	1
rno-miR-10b	Rg9mtd1	1	0	0	0	0	1
rno-miR-10b	Opcml	1	0	0	0	0	1
rno-miR-10b	Wipi2	1	0	0	0	0	1
rno-miR-10b	Apbb3	1	0	0	0	0	1
rno-miR-10b	Tm4sf12	1	0	0	0	0	1
rno-miR-10b	Timm17a	1	0	0	0	0	1
rno-miR-10b	Sirt5	1	0	0	0	0	1
rno-miR-10b	Notch4	1	0	0	0	0	1
rno-miR-10b	Hpcal1	1	0	0	0	0	1
rno-miR-10b	Mas1	1	0	0	0	0	1
rno-miR-10b	Golga2	1	0	0	0	0	1
rno-miR-10b	Tpsab1	1	0	0	0	0	1
rno-miR-10b	MGC124555	1	0	0	0	0	1
rno-miR-10b	Cacna1h	1	0	0	0	0	1
rno-miR-10b	Cdk9	1	0	0	0	0	1
rno-miR-10b	Psmb8	1	0	0	0	0	1
rno-miR-10b	Rln3	1	0	0	0	0	1
rno-miR-10b	Mmp14	1	0	0	0	0	1
rno-miR-10b	Pde10a	1	0	0	0	0	1
rno-miR-10b	Slc2a8	1	0	0	0	0	1
rno-miR-10b	Prpf4b	1	0	0	0	0	1
rno-miR-10b	LOC300284	1	0	0	0	0	1
rno-miR-10b	Cdc73	1	0	0	0	0	1
rno-miR-10b	Slc26a3	1	0	0	0	0	1
rno-miR-10b	Homer3	1	0	0	0	0	1
rno-miR-10b	Scn3b	1	0	0	0	0	1
rno-miR-10b	MGC125201	1	0	0	0	0	1
rno-miR-10b	Brinp3	1	0	0	0	0	1
rno-miR-10b	Dab2ip	1	0	0	0	0	1
rno-miR-10b	Dab2ip	1	0	0	0	0	1
rno-miR-10b	Ptgs1	1	0	0	0	0	1
rno-miR-10b	Ahr	1	0	0	0	0	1
rno-miR-10b	Igfbp7	1	0	0	0	0	1
rno-miR-10b	Bzw2	1	0	0	0	0	1
rno-miR-10b	RGD1565815_predicted	1	0	0	0	0	1
rno-miR-10b	LOC679663	1	0	0	0	0	1
rno-miR-10b	Lox	1	0	0	0	0	1
rno-miR-10b	Pdcl	1	0	0	0	0	1
rno-miR-10b	Nat2	1	0	0	0	0	1
rno-miR-10b	Tbp	1	0	0	0	0	1
rno-miR-10b	Npy5r	1	0	0	0	0	1
rno-miR-10b	Btla	1	0	0	0	0	1
rno-miR-10b	MGC112899	1	0	0	0	0	1
rno-miR-10b	Rgs8	1	0	0	0	0	1
rno-miR-10b	Nudcd2	1	0	0	0	0	1
rno-miR-10b	Ccng1	1	0	0	0	0	1
rno-miR-10b	Maged2	1	0	0	0	0	1
rno-miR-10b	Rasl11b	1	0	0	0	0	1
rno-miR-10b	Gabra1	1	0	0	0	0	1
rno-miR-10b	Mrs2l	1	0	0	0	0	1
rno-miR-10b	Igsf11	1	0	0	0	0	1
rno-miR-10b	Arcn1	1	0	0	0	0	1
rno-miR-10b	Pdcl3	1	0	0	0	0	1
rno-miR-10b	Tdg	1	0	0	0	0	1
rno-miR-10b	Dap	1	0	0	0	0	1
rno-miR-10b	Isoc1	1	0	0	0	0	1
rno-miR-10b	MGC95208	1	0	0	0	0	1
rno-miR-10b	Tra1_predicted	1	0	0	0	0	1
rno-miR-10b	NTF2	1	0	0	0	0	1
rno-miR-10b	Nphs2	1	0	0	0	0	1
rno-miR-10b	Trpv6	1	0	0	0	0	1
rno-miR-10b	Igf1	1	0	0	0	0	1
rno-miR-10b	Igf1	1	0	0	0	0	1
rno-miR-10b	LOC499563	1	0	0	0	0	1
rno-miR-10b	Hgd	1	0	0	0	0	1
rno-miR-10b	LOC290741	1	0	0	0	0	1
rno-miR-10b	Slc6a7	1	0	0	0	0	1
rno-miR-10b	Rwdd4a	1	0	0	0	0	1
rno-miR-10b	Smpd3	1	0	0	0	0	1
rno-miR-10b	Mgat1	1	0	0	0	0	1
rno-miR-10b	Tmem33	1	0	0	0	0	1
rno-miR-10b	LOC499798	1	0	0	0	0	1
rno-miR-10b	tGap1	1	0	0	0	0	1
rno-miR-10b	Gulp1	1	0	0	0	0	1
rno-miR-10b	LOC684807	1	0	0	0	0	1
rno-miR-10b	Kcnj3	1	0	0	0	0	1
rno-miR-10b	LOC684807	1	0	0	0	0	1
rno-miR-10b	Impa1	1	0	0	0	0	1
rno-miR-10b	Nr1h4	1	0	0	0	0	1
rno-miR-10b	Zfp307	1	0	0	0	0	1
rno-miR-10b	Slc31a2	1	0	0	0	0	1
rno-miR-10b	Mapk9	1	0	0	0	0	1
rno-miR-10b	Argbp2	1	0	0	0	0	1
rno-miR-10b	Cdc26	1	0	0	0	0	1
rno-miR-10b	Ugdh	1	0	0	0	0	1
rno-miR-10b	Cldn4	1	0	0	0	0	1
rno-miR-10b	Il7	1	0	0	0	0	1
rno-miR-10b	Pkia	1	0	0	0	0	1
rno-miR-10b	Sfrp4	1	0	0	0	0	1
rno-miR-10b	Rab9	1	0	0	0	0	1
rno-miR-10b	Cd302	1	0	0	0	0	1
rno-miR-10b	Spg3a	1	0	0	0	0	1
rno-miR-10b	RGD1308696	1	0	0	0	0	1
rno-miR-10b	Arid4b	1	0	0	0	0	1
rno-miR-10b	Ggps1	1	0	0	0	0	1
rno-miR-10b	PGFRL_RAT	1	0	0	0	0	1
rno-miR-10b	Cycs	1	0	0	0	0	1
rno-miR-10b	Syap1	1	0	0	0	0	1
rno-miR-10b	Pcdh7	1	0	0	0	0	1
rno-miR-10b	Hspa4	1	0	0	0	0	1
rno-miR-10b	Bambi	1	0	0	0	0	1
rno-miR-10b	Glg1	1	0	0	0	0	1
rno-miR-10b	Gpr160	1	0	0	0	0	1
rno-miR-10b	Hspd1	1	0	0	0	0	1
rno-miR-10b	Dcc	1	0	0	0	0	1
rno-miR-10b	Cmya3	1	0	0	0	0	1
rno-miR-10b	Nrg1	1	0	0	0	0	1
rno-miR-10b	Stc1	1	0	0	0	0	1
rno-miR-10b	RGD1310090	1	0	0	0	0	1
rno-miR-10b	Cldn1	1	0	0	0	0	1
rno-miR-10b	LOC498174	1	0	0	0	0	1
rno-miR-10b	Ppig	1	0	0	0	0	1
rno-miR-10b	Chrm3	1	0	0	0	0	1
rno-miR-10b	Chrnb3	1	0	0	0	0	1
rno-miR-10b	Cdh13	1	0	0	0	0	1
rno-miR-10b	Trp63	1	0	0	0	0	1
rno-miR-10b	LOC286981	1	0	0	0	0	1
rno-miR-10b	Mbtps2	1	0	0	0	0	1
rno-miR-10b	Rgs4	1	0	0	0	0	1
rno-miR-10b	Slc19a1	1	0	0	0	0	1
rno-miR-10b	Slc19a1	1	0	0	0	0	1
rno-miR-10b	Uhmk1	1	0	0	0	0	1
rno-miR-10b	Ccdc5	1	0	0	0	0	1
rno-miR-10b	Usp10	1	0	0	0	0	1
rno-miR-10b	Cybrd1	1	0	0	0	0	1
rno-miR-10b	Cox4nb	1	0	0	0	0	1
rno-miR-10b	Slc14a1	1	0	0	0	0	1
rno-miR-10b	Prkx	1	0	0	0	0	1
rno-miR-10b	Lss	1	0	0	0	0	1
rno-miR-10b	Cd276	1	0	0	0	0	1
rno-miR-10b	LOC365778	1	0	0	0	0	1
rno-miR-10b	Sdfr1	1	0	0	0	0	1
rno-miR-10b	Tbc1d14	1	0	0	0	0	1
rno-miR-10b	Ptprr	1	0	0	0	0	1
rno-miR-10b	Cct2	1	0	0	0	0	1
rno-miR-10b	Lyz	1	0	0	0	0	1
rno-miR-10b	Gtf2f2	1	0	0	0	0	1
rno-miR-10b	Elf2	1	0	0	0	0	1
rno-miR-10b	Wif1	1	0	0	0	0	1
rno-miR-10b	MGC72567	1	0	0	0	0	1
rno-miR-10b	Trpc4	1	0	0	0	0	1
rno-miR-10b	Ggcx	1	0	0	0	0	1
rno-miR-10b	Alg5	1	0	0	0	0	1
rno-miR-10b	Nfia	1	0	0	0	0	1
rno-miR-10b	Dlst	1	0	0	0	0	1
rno-miR-10b	B4galnt1	1	0	0	0	0	1
rno-miR-10b	Gp1bb	1	0	0	0	0	1
rno-miR-10b	Tmed2	1	0	0	0	0	1
rno-miR-10b	Mfap4	1	0	0	0	0	1
rno-miR-10b	Inhbe	1	0	0	0	0	1
rno-miR-10b	Slc25a1	1	0	0	0	0	1
rno-miR-10b	Tfb2m	1	0	0	0	0	1
rno-miR-10b	MGC112830	1	0	0	0	0	1
rno-miR-10b	Spry2	1	0	0	0	0	1
rno-miR-10b	Tfpi	1	0	0	0	0	1
rno-miR-10b	LOC606294	1	0	0	0	0	1
rno-miR-10b	Ccnl1	1	0	0	0	0	1
rno-miR-10b	Sec14l2	1	0	0	0	0	1
rno-miR-10b	Tbc1d10a	1	0	0	0	0	1
rno-miR-10b	Igfbp2	1	0	0	0	0	1
rno-miR-10b	RGD621605	1	0	0	0	0	1
rno-miR-10b	Itm2a	1	0	0	0	0	1
rno-miR-10b	Phgdhl1	1	0	0	0	0	1
rno-miR-10b	Pcyox1	1	0	0	0	0	1
rno-miR-10b	Man1a_predicted	1	0	0	0	0	1
rno-miR-10b	Gmcl1	1	0	0	0	0	1
rno-miR-10b	LOC498564	1	0	0	0	0	1
rno-miR-10b	Grinl1a	1	0	0	0	0	1
rno-miR-10b	LOC363251	1	0	0	0	0	1
rno-miR-10b	Tgfb2	1	0	0	0	0	1
rno-miR-10b	Gata2	1	0	0	0	0	1
rno-miR-10b	Kcnk2	1	0	0	0	0	1
rno-miR-10b	Cyp2a2	1	0	0	0	0	1
rno-miR-10b	Gucy1a3	1	0	0	0	0	1
rno-miR-10b	Rims2	1	0	0	0	0	1
rno-miR-10b	Slc16a10	1	0	0	0	0	1
rno-miR-10b	Amd1	1	0	0	0	0	1
rno-miR-10b	LOC497934	1	0	0	0	0	1
rno-miR-10b	Grip2_v3	1	0	0	0	0	1
rno-miR-10b	Prkab1	1	0	0	0	0	1
rno-miR-10b	Zfp36	1	0	0	0	0	1
rno-miR-10b	Tnfrsf11b	1	0	0	0	0	1
rno-miR-10b	Mal2	1	0	0	0	0	1
rno-miR-10b	Cd5l	1	0	0	0	0	1
rno-miR-10b	Mapk8ip	1	0	0	0	0	1
rno-miR-10b	Chst1	1	0	0	0	0	1
rno-miR-10b	Zhx1	1	0	0	0	0	1
rno-miR-10b	Tmem69	1	0	0	0	0	1
rno-miR-10b	Vps54	1	0	0	0	0	1
rno-miR-10b	Ankrd13	1	0	0	0	0	1
rno-miR-10b	Cyb5r4	1	0	0	0	0	1
rno-miR-10b	Lmna	1	0	0	0	0	1
rno-miR-10b	Cmklr1	1	0	0	0	0	1
rno-miR-10b	Trnt1	1	0	0	0	0	1
rno-miR-10b	Kcnq3	1	0	0	0	0	1
rno-miR-10b	RGD1307937	1	0	0	0	0	1
rno-miR-10b	Trpm8	1	0	0	0	0	1
rno-miR-10b	P2rx2	1	0	0	0	0	1
rno-miR-10b	Fhl1	1	0	0	0	0	1
rno-miR-10b	Usf2	1	0	0	0	0	1
rno-miR-10b	Pgam5	1	0	0	0	0	1
rno-miR-10b	RGD1309120	1	0	0	0	0	1
rno-miR-10b	Fgf13	1	0	0	0	0	1
rno-miR-10b	Itpr1	1	0	0	0	0	1
rno-miR-10b	Gja9	1	0	0	0	0	1
rno-miR-10b	Npr1	1	0	0	0	0	1
rno-miR-10b	LOC500378	1	0	0	0	0	1
rno-miR-10b	S100vp	1	0	0	0	0	1
rno-miR-10b	Creld1	1	0	0	0	0	1
rno-miR-10b	Kprp	1	0	0	0	0	1
rno-miR-10b	Camkk1	1	0	0	0	0	1
rno-miR-10b	Pja2	1	0	0	0	0	1
rno-miR-10b	Raf1	1	0	0	0	0	1
rno-miR-10b	Cand2	1	0	0	0	0	1
rno-miR-10b	Gjb4	1	0	0	0	0	1
rno-miR-10b	LOC297530	1	0	0	0	0	1
rno-miR-10b	Atf5	1	0	0	0	0	1
rno-miR-10b	Cxcl12	1	0	0	0	0	1
rno-miR-10b	Crk	1	0	0	0	0	1
rno-miR-10b	Gdi1	1	0	0	0	0	1
rno-miR-10b	Taz	1	0	0	0	0	1
rno-miR-10b	Rpl8	1	0	0	0	0	1
rno-miR-10b	Cd37	1	0	0	0	0	1
rno-miR-10b	Pex11b	1	0	0	0	0	1
rno-miR-10b	RGD708545	1	0	0	0	0	1
rno-miR-10b	Lhb	1	0	0	0	0	1
rno-miR-10b	Tnfaip1	1	0	0	0	0	1
rno-miR-10b	Gdap2	1	0	0	0	0	1
rno-miR-10b	Vtcn1	1	0	0	0	0	1
rno-miR-10b	Nptxr	1	0	0	0	0	1
rno-miR-10b	RGD1305453	1	0	0	0	0	1
rno-miR-10b	RGD1359529	1	0	0	0	0	1
rno-miR-10b	M6pr	1	0	0	0	0	1
rno-miR-10b	Coro6	1	0	0	0	0	1
rno-miR-10b	Slc12a1	1	0	0	0	0	1
rno-miR-10b	Slc16a1	1	0	0	0	0	1
rno-miR-10b	Id3	1	0	0	0	0	1
rno-miR-10b	LOC497967	1	0	0	0	0	1
rno-miR-10b	Bik	1	0	0	0	0	1
rno-miR-10b	Lig3	1	0	0	0	0	1
rno-miR-10b	LOC685186	1	0	0	0	0	1
rno-miR-10b	Kcna2	1	0	0	0	0	1
rno-miR-10b	Ccl9	1	0	0	0	0	1
rno-miR-10b	Ccl6	1	0	0	0	0	1
rno-miR-10b	Ccnd2_predicted	1	0	0	0	0	1
rno-miR-10b	Mobp	1	0	0	0	0	1
rno-miR-10b	LOC499886	1	0	0	0	0	1
rno-miR-10b	Ocil	1	0	0	0	0	1
rno-miR-10b	Slc20a1	1	0	0	0	0	1
rno-miR-10b	Padi2	1	0	0	0	0	1
rno-miR-10b	Cd69	1	0	0	0	0	1
rno-miR-10b	Klrc2	1	0	0	0	0	1
rno-miR-10b	Adm2	1	0	0	0	0	1
rno-miR-10b	RGD1306819	1	0	0	0	0	1
rno-miR-10b	RGD1311815	1	0	0	0	0	1
rno-miR-10b	Casp9	1	0	0	0	0	1
rno-miR-10b	LOC245960	1	0	0	0	0	1
rno-miR-10b	Vcam1	1	0	0	0	0	1
rno-miR-10b	Mrpl46	1	0	0	0	0	1
rno-miR-10b	Ly49i8	1	0	0	0	0	1
rno-miR-10b	RGD1311267	1	0	0	0	0	1
rno-miR-10b	MGC93707	1	0	0	0	0	1
rno-miR-10b	RGD1306186	1	0	0	0	0	1
rno-miR-10b	RGD1312003	1	0	0	0	0	1
rno-miR-10b	Zcrb1	1	0	0	0	0	1
rno-miR-10b	Akap1	1	0	0	0	0	1
rno-miR-10b	Akap1	1	0	0	0	0	1
rno-miR-10b	RGD1306991	1	0	0	0	0	1
rno-miR-10b	Ugt8	1	0	0	0	0	1
rno-miR-10b	Srm	1	0	0	0	0	1
rno-miR-10b	Tob1	1	0	0	0	0	1
rno-miR-10b	Rbbp9	1	0	0	0	0	1
rno-miR-10b	MGC114464	1	0	0	0	0	1
rno-miR-10b	Lzic	1	0	0	0	0	1
rno-miR-10b	Ube2d3	1	0	0	0	0	1
rno-miR-10b	Ube2z	1	0	0	0	0	1
rno-miR-10b	Per3	1	0	0	0	0	1
rno-miR-10b	LOC499913	1	0	0	0	0	1
rno-miR-10b	Nanp	1	0	0	0	0	1
rno-miR-10b	Fkbp1a	1	0	0	0	0	1
rno-miR-10b	Sdcbp2	1	0	0	0	0	1
rno-miR-10b	Picalm	1	0	0	0	0	1
rno-miR-10b	Rab30	1	0	0	0	0	1
rno-miR-10b	Smagp	1	0	0	0	0	1
rno-miR-10b	Erbb2	1	0	0	0	0	1
rno-miR-10b	Gng5	1	0	0	0	0	1
rno-miR-10b	Amhr2	1	0	0	0	0	1
rno-miR-10b	Art2b	1	0	0	0	0	1
rno-miR-10b	Psmc3ip	1	0	0	0	0	1
rno-miR-10b	NP_001013945.1	1	0	0	0	0	1
rno-miR-10b	Psme3	1	0	0	0	0	1
rno-miR-10b	Tgm2	1	0	0	0	0	1
rno-miR-10b	Ppy	1	0	0	0	0	1
rno-miR-10b	Slc4a1	1	0	0	0	0	1
rno-miR-10b	Kcnk15	1	0	0	0	0	1
rno-miR-10b	Gfap	1	0	0	0	0	1
rno-miR-10b	Acbd4	1	0	0	0	0	1
rno-miR-10b	Adm	1	0	0	0	0	1
rno-miR-10b	Arntl	1	0	0	0	0	1
rno-miR-10b	Kcnh6	1	0	0	0	0	1
rno-miR-10b	Adnp	1	0	0	0	0	1
rno-miR-10b	LOC246263	1	0	0	0	0	1
rno-miR-10b	LOC682025	1	0	0	0	0	1
rno-miR-10b	Slc16a6	1	0	0	0	0	1
rno-miR-10b	Abca5	1	0	0	0	0	1
rno-miR-10b	LOC499951	1	0	0	0	0	1
rno-miR-10b	LOC619573	1	0	0	0	0	1
rno-miR-10b	Ythdf1	1	0	0	0	0	1
rno-miR-10b	Arhgap17	1	0	0	0	0	1
rno-miR-10b	RGD1304823	1	0	0	0	0	1
rno-miR-10b	Oprl1	1	0	0	0	0	1
rno-miR-10b	Stx1b2	1	0	0	0	0	1
rno-miR-10b	Prss8	1	0	0	0	0	1
rno-miR-10b	Bag3	1	0	0	0	0	1
rno-miR-10b	Gcgr	1	0	0	0	0	1
rno-miR-10b	Gcgr	1	0	0	0	0	1
rno-miR-10b	LOC619574	1	0	0	0	0	1
rno-miR-10b	GalNAc4S6ST	1	0	0	0	0	1
rno-miR-10b	Bles03	1	0	0	0	0	1
rno-miR-10b	LOC499306	1	0	0	0	0	1
rno-miR-10b	Men1	1	0	0	0	0	1
rno-miR-10b	Bad_v2	1	0	0	0	0	1
rno-miR-10b	Mark2	1	0	0	0	0	1
rno-miR-10b	Rtn3	1	0	0	0	0	1
rno-miR-10b	Rtn3	1	0	0	0	0	1
rno-miR-10b	Nsddr	1	0	0	0	0	1
rno-miR-10b	RGD1305441	1	0	0	0	0	1
rno-miR-10b	Cd6	1	0	0	0	0	1
rno-miR-10b	MGC94720	1	0	0	0	0	1
rno-miR-10b	Ms4a2	1	0	0	0	0	1
rno-miR-10b	Cntf	1	0	0	0	0	1
rno-miR-10b	RGD1305246	1	0	0	0	0	1
rno-miR-10b	Ermp1	1	0	0	0	0	1
rno-miR-10b	Tmem23	1	0	0	0	0	1
rno-miR-10b	Lip1	1	0	0	0	0	1
rno-miR-10b	Nolc1	1	0	0	0	0	1
rno-miR-10b	As3mt	1	0	0	0	0	1
rno-miR-10b	Inexa	1	0	0	0	0	1
rno-miR-10b	NP_001100712.1	0	1	0	0	0	1
rno-miR-10b	NP_001102261.1	0	1	0	0	0	1
rno-miR-10b	NP_001102410.1	0	0	0	0	1	1
rno-miR-10b	NP_001102204.1	0	0	0	0	1	1
rno-miR-10b	RGD727788	0	0	0	0	1	1
rno-miR-10b	Snx1	0	0	0	0	1	1
rno-miR-10b	Ntrk2	0	0	0	0	1	1
rno-miR-10b	RGD1303066	0	0	0	0	1	1
rno-miR-10b	Nhn1	0	0	0	0	1	1
rno-miR-10b	Kcnj1	0	0	0	0	1	1
rno-miR-10b	NP_001100393.1	0	0	0	0	1	1
rno-miR-10b	Il1a	0	0	0	0	1	1
rno-miR-10b	Sept6_predicted	0	0	0	0	1	1
rno-miR-10b	NP_001102336.1	0	0	0	0	1	1
rno-miR-10b	NP_001099879.1	0	0	0	0	1	1
rno-miR-10b	NM_001107303.1	0	0	0	0	1	1
rno-miR-10b	LOC689373	0	0	0	0	1	1
rno-miR-10b	MGC116363	0	0	0	0	1	1
rno-miR-10b	NP_001102185.1	0	0	0	0	1	1
rno-miR-10b	NP_001100244.1	0	0	0	0	1	1
rno-miR-10b	NP_001103962.1	0	0	0	0	1	1
rno-miR-10b	Igf1r	0	0	0	0	1	1
rno-miR-10b	Dab2	0	0	0	0	1	1
rno-miR-10b	NP_001101645.1	0	0	0	0	1	1
rno-miR-10b	Jub	0	0	0	0	1	1
rno-miR-10b	NP_001102636.1	0	0	0	0	1	1
rno-miR-10b	Mcam	0	0	0	0	1	1
rno-miR-10b	Spata2	0	0	0	0	1	1
rno-miR-10b	Cspg3	0	0	0	0	1	1
rno-miR-10b	NP_001100936.1	0	0	0	0	1	1
rno-miR-10b	Gria4	0	0	0	0	1	1
rno-miR-10b	LOC687312	0	0	0	0	1	1
rno-miR-10b	Slc38a1	0	0	0	0	1	1
rno-miR-10b	Gfer	0	0	0	0	1	1
rno-miR-10b	MBP_RAT	0	0	0	0	1	1
rno-miR-10b	NP_001101258.1	0	0	0	0	1	1
rno-miR-10b	NP_001099812.1	0	0	0	0	1	1
rno-miR-10b	NP_001101123.1	0	0	0	0	1	1
rno-miR-10b	NP_001101436.1	0	0	0	0	1	1
rno-miR-10b	Abcc6	0	0	0	0	1	1
rno-miR-10b	Cyp4a3	0	0	0	0	1	1
rno-miR-10b	Grik3	0	0	0	0	1	1
rno-miR-10b	RGD1307801	0	0	0	0	1	1
rno-miR-10b	Vgcnl1	0	0	0	0	1	1
rno-miR-10b	NP_001100796.1	0	0	0	0	1	1
rno-miR-10b	NP_001099718.1	0	0	0	0	1	1
rno-miR-10b	Sfrs3_predicted	0	0	0	0	1	1
rno-miR-10b	NTR1_RAT	0	0	0	0	1	1
rno-miR-10b	Ednrb	0	0	0	0	1	1
rno-miR-10b	NP_001102355.1	0	0	0	0	1	1
rno-miR-10b	NP_001102440.1	0	0	0	0	1	1
rno-miR-10b	NP_001099756.1	0	0	0	0	1	1
rno-miR-10b	Adrb3	0	0	0	0	1	1
rno-miR-10b	Mmd	0	0	0	0	1	1
rno-miR-10b	NP_001101852.1	0	0	0	0	1	1
rno-miR-10b	Gria2	0	0	0	0	1	1
rno-miR-10b	Ptp4a1	0	0	0	0	1	1
rno-miR-10b	Ift80	0	0	0	0	1	1
rno-miR-10b	NP_001102547.1	0	0	0	0	1	1
rno-miR-10b	Magi3	0	0	0	0	1	1
rno-miR-10b	Adam9	0	0	0	0	1	1
rno-miR-10b	SPEG_RAT	0	0	0	0	1	1
rno-miR-10b	NP_001102149.1	0	0	0	0	1	1
rno-miR-10b	Cacna1c	0	0	0	0	1	1
rno-miR-10b	DGLB_RAT	0	0	0	0	1	1
rno-miR-10b	Dnm3	0	0	0	0	1	1
rno-miR-10b	Cyln2	0	0	0	0	1	1
rno-miR-10b	Trim39	0	0	0	0	1	1
rno-miR-10b	MIP_RAT	0	0	0	0	1	1
rno-miR-10b	NP_001102659.1	0	0	0	0	1	1
rno-miR-10b	St6gal1	0	0	0	0	1	1
rno-miR-10b	Syf2	0	0	0	0	1	1
rno-miR-10b	Mrps25	0	0	0	0	1	1
rno-miR-10b	LOC688705	0	0	0	0	1	1
rno-miR-10b	PNAS-4	0	0	0	0	1	1
rno-miR-10b	Zfp191	0	0	0	0	1	1
rno-miR-10b	NP_001099643.1	0	0	0	0	1	1
rno-miR-10b	Foxn1	0	0	0	0	1	1
rno-miR-10b	RGD1309341	0	0	0	0	1	1
rno-miR-10b	Prdm4	0	0	0	0	1	1
rno-miR-10b	Slc6a14	0	0	0	0	1	1
rno-miR-10b	Cxcl9	0	0	0	0	1	1
rno-miR-10b	Tpd52l2	0	0	0	0	1	1
rno-miR-10b	Myo5a	0	0	0	0	1	1
rno-miR-10b	RGD1311670_predicted	0	0	0	0	1	1
rno-miR-10b	Ppm1f	0	0	0	0	1	1
rno-miR-10b	NP_001101242.1	0	0	0	0	1	1
rno-miR-10b	Mid1	0	0	0	0	1	1
rno-miR-10b	Nxf1	0	0	0	0	1	1
rno-miR-10b	NP_001102255.1	0	0	0	0	1	1
rno-miR-10b	Hnrpu	0	0	0	0	1	1
rno-miR-10b	Cav2	0	0	0	0	1	1
rno-miR-10b	Smad5	0	0	0	0	1	1
rno-miR-10b	Ppargc1a	0	0	0	0	1	1
rno-miR-10b	Ddx56	0	0	0	0	1	1
rno-miR-10b	Ehd2	0	0	0	0	1	1
rno-miR-10b	NP_001099842.1	0	0	0	0	1	1
rno-miR-10b	Tex261	0	0	0	0	1	1
rno-miR-10b	Thy1	0	0	0	0	1	1
rno-miR-10b	NP_001101410.1	0	0	0	0	1	1
rno-miR-10b	Gtpbp10	0	0	0	0	1	1
rno-miR-10b	Flt4	0	0	0	0	1	1
rno-miR-10b	NP_001102606.1	0	0	0	0	1	1
rno-miR-10b	Papd4	0	0	0	0	1	1
rno-miR-10b	NP_001100421.1	0	0	0	0	1	1
rno-miR-10b	Exoc5	0	0	0	0	1	1
rno-miR-10b	NP_001099917.1	0	0	0	0	1	1
rno-miR-10b	Arhgap20	0	0	0	0	1	1
rno-miR-10b	Tle4	0	0	0	0	1	1
rno-miR-10b	NP_001101243.1	0	0	0	0	1	1
rno-miR-10b	NP_001100553.1	0	0	0	0	1	1
rno-miR-10b	Ube1dc1	0	0	0	0	1	1
rno-miR-10b	Ehd3	0	0	0	0	1	1
rno-miR-10b	Zbtb38	0	0	0	0	1	1
rno-miR-10b	Pcyt1b	0	0	0	0	1	1
rno-miR-10b	JIK	0	0	0	0	1	1
rno-miR-10b	NP_001013220.1	0	0	0	0	1	1
rno-miR-10b	Atf3	0	0	0	0	1	1
rno-miR-10b	NP_001101560.1	0	0	0	0	1	1
rno-miR-10b	Dyrk1a	0	0	0	0	1	1
rno-miR-10b	NP_001102221.1	0	0	0	0	1	1
rno-miR-10b	Tbc1d20	0	0	0	0	1	1
rno-miR-10b	Lipg	0	0	0	0	1	1
rno-miR-10b	Chrna4	0	0	0	0	1	1
rno-miR-10b	Slc4a7	0	0	0	0	1	1
rno-miR-10b	Gpt2_predicted	0	0	0	0	1	1
rno-miR-10b	Actr2	0	0	0	0	1	1
rno-miR-10b	St8sia1	0	0	0	0	1	1
rno-miR-10b	Ptbp2	0	0	0	0	1	1
rno-miR-10b	NP_001101515.1	0	0	0	0	1	1
rno-miR-10b	RGD1306324	0	0	0	0	1	1
rno-miR-10b	Atxn1	0	0	0	0	1	1
rno-miR-10b	NP_001102229.1	0	0	0	0	1	1
rno-miR-10b	Dcbld2	0	0	0	0	1	1
rno-miR-10b	Trib1	0	0	0	0	1	1
rno-miR-10b	Slc36a1	0	0	0	0	1	1
rno-miR-10b	Hsfy1	0	0	0	0	1	1
rno-miR-10b	Vgll4	0	0	0	0	1	1
rno-miR-10b	NP_001102496.1	0	0	0	0	1	1
rno-miR-10b	Kcnc1	0	0	0	0	1	1
rno-miR-10b	Taok2	0	0	0	0	1	1
rno-miR-10b	Lmo3	0	0	0	0	1	1
rno-miR-10b	Lep	0	0	0	0	1	1
rno-miR-10b	Dnajc5	0	0	0	0	1	1
rno-miR-10b	RGD1564893_predicted	0	0	0	0	1	1
rno-miR-10b	Cd2	0	0	0	0	1	1
rno-miR-10b	Hif3a	0	0	0	0	1	1
rno-miR-10b	NP_001102504.1	0	0	0	0	1	1
rno-miR-10b	NP_001102605.1	0	0	0	0	1	1
rno-miR-10b	NP_001100656.1	0	0	0	0	1	1
rno-miR-10b	Cnksr3	0	0	0	0	1	1
rno-miR-10b	Homez	0	0	0	0	1	1
rno-miR-10b	NP_001099942.1	0	0	0	0	1	1
rno-miR-10b	Txndc1	0	0	0	0	1	1
rno-miR-10b	Phactr3	0	0	0	0	1	1
rno-miR-10b	Zeb1	0	0	0	0	1	1
rno-miR-10b	Akap5	0	0	0	0	1	1
rno-miR-10b	Hoxa2	0	0	0	0	1	1
rno-miR-10b	NP_001102067.1	0	0	0	0	1	1
rno-miR-10b	Zhx3	0	0	0	0	1	1
rno-miR-10b	Rad9b	0	0	0	0	1	1
rno-miR-10b	Sgtb	0	0	0	0	1	1
rno-miR-10b	Hnrpdl	0	0	0	0	1	1
rno-miR-10b	Gfra2	0	0	0	0	1	1
rno-miR-10b	LOC362652	0	0	0	0	1	1
rno-miR-10b	RGD1359713	0	0	0	0	1	1
rno-miR-10b	LOC361571	0	0	0	0	1	1
rno-miR-10b	Commd9	0	0	0	0	1	1
rno-miR-10b	MED28_RAT	0	0	0	0	1	1
rno-miR-10b	Ppp1r9a	0	0	0	0	1	1
rno-miR-10b	Scn2b	0	0	0	0	1	1
rno-miR-10b	Gda	0	0	0	0	1	1
rno-miR-10b	Col4a4	0	0	0	0	1	1
rno-miR-10b	Igfbp5	0	0	0	0	1	1
rno-miR-10b	Maf	0	0	0	0	1	1
rno-miR-10b	Isg20l2	0	0	0	0	1	1
rno-miR-10b	Clps	0	0	0	0	1	1
rno-miR-10b	Hnrpc	0	0	0	0	1	1
rno-miR-10b	NP_001100527.1	0	0	0	0	1	1
rno-miR-10b	LOC684899	0	0	0	0	1	1
rno-miR-10b	NP_001102557.1	0	0	0	0	1	1
rno-miR-10b	Fvt1_predicted	0	0	0	0	1	1
rno-miR-10b	Tprg	0	0	0	0	1	1
rno-miR-10b	NP_001100386.1	0	0	0	0	1	1
rno-miR-10b	Mtap2	0	0	0	0	1	1
rno-miR-10b	NP_001100971.1	0	0	0	0	1	1
rno-miR-10b	Birc4	0	0	0	0	1	1
rno-miR-10b	Slc4a4	0	0	0	0	1	1
rno-miR-10b	Prrx1	0	0	0	0	1	1
rno-miR-10b	RGD1305651	0	0	0	0	1	1
rno-miR-10b	NP_001101076.1	0	0	0	0	1	1
rno-miR-10b	Eif2s1	0	0	0	0	1	1
rno-miR-10b	NP_001102775.1	0	0	0	0	1	1
rno-miR-10b	Cugbp2	0	0	0	0	1	1
rno-miR-10b	Unc13b	0	0	0	0	1	1
rno-miR-10b	Arhgap24	0	0	0	0	1	1
rno-miR-10b	Tomm70a	0	0	0	0	1	1
rno-miR-10b	Dnd1	0	0	0	0	1	1
rno-miR-10b	Actb	0	0	0	0	1	1
rno-miR-10b	Mre11a	0	0	0	0	1	1
rno-miR-10b	Rhobtb2	0	0	0	0	1	1
rno-miR-10b	Slc26a4	0	0	0	0	1	1
rno-miR-10b	NP_001100493.1	0	0	0	0	1	1
rno-miR-10b	Hsbp1	0	0	0	0	1	1
rno-miR-10b	Capn5	0	0	0	0	1	1
rno-miR-10b	NP_001101189.1	0	0	0	0	1	1
rno-miR-10b	Clic6	0	0	0	0	1	1
rno-miR-10b	NP_001100838.1	0	0	0	0	1	1
rno-miR-10b	Arrdc4	0	0	0	0	1	1
rno-miR-10b	LOC363091	0	0	0	0	1	1
rno-miR-10b	RGD1308492	0	0	0	0	1	1
rno-miR-10b	Gp5	0	0	0	0	1	1
rno-miR-10b	RGD1306106	0	0	0	0	1	1
rno-miR-10b	Smad2	0	0	0	0	1	1
rno-miR-10b	Dctn5	0	0	0	0	1	1
rno-miR-10b	Birc3	0	0	0	0	1	1
rno-miR-10b	Wnt4	0	0	0	0	1	1
rno-miR-10b	Lat	0	0	0	0	1	1
rno-miR-10b	Pak2	0	0	0	0	1	1
rno-miR-133b	Dhrs8	1	1	1	0	1	4
rno-miR-133b	Sgk	1	1	1	0	1	4
rno-miR-133b	Syt2	1	1	1	0	1	4
rno-miR-133b	Rab8a	1	1	1	0	1	4
rno-miR-133b	Timm17a	1	1	1	0	1	4
rno-miR-133b	Ptbp1	1	1	1	0	1	4
rno-miR-133b	Clta	1	1	1	0	1	4
rno-miR-133b	Gpm6a	1	1	1	0	1	4
rno-miR-133b	Glra2	1	1	1	0	1	4
rno-miR-133b	Ppp2ca	1	1	1	0	1	4
rno-miR-133b	Ppp2cb	1	1	1	0	1	4
rno-miR-133b	Zfp672	1	1	1	0	1	4
rno-miR-133b	Agt	1	1	1	0	1	4
rno-miR-133b	Whsc2	1	1	1	0	1	4
rno-miR-133b	Sec61a1	1	1	1	0	1	4
rno-miR-133b	Cmpk	1	1	1	0	1	4
rno-miR-133b	Vps54	1	1	1	0	1	4
rno-miR-133b	Ndrg1	1	1	1	0	1	4
rno-miR-133b	Slc6a1	1	1	1	0	1	4
rno-miR-133b	Sv2a	1	1	1	0	1	4
rno-miR-133b	MGC94600	1	1	1	0	1	4
rno-miR-133b	RGD1305778	1	1	1	0	1	4
rno-miR-133b	Cybasc3	1	1	1	0	1	4
rno-miR-133b	Hnmt	1	0	1	0	1	3
rno-miR-133b	Pax8	1	0	1	0	1	3
rno-miR-133b	Cast	1	0	1	0	1	3
rno-miR-133b	Grin1	1	0	1	0	1	3
rno-miR-133b	Fbxo30	1	0	1	0	1	3
rno-miR-133b	Abca2	1	0	1	0	1	3
rno-miR-133b	Mbc2	1	0	1	0	1	3
rno-miR-133b	LOC688339	1	0	1	0	1	3
rno-miR-133b	Ncam2	1	0	1	0	1	3
rno-miR-133b	Hivep2	1	0	1	0	1	3
rno-miR-133b	Cyp7a1	1	0	1	0	1	3
rno-miR-133b	Dncli2	1	0	1	0	1	3
rno-miR-133b	Fut4	1	0	1	0	1	3
rno-miR-133b	Trim26	1	0	1	0	1	3
rno-miR-133b	Yipf4	1	0	1	0	1	3
rno-miR-133b	Prkcd	1	0	1	0	1	3
rno-miR-133b	Tmem110	1	0	1	0	1	3
rno-miR-133b	Nbn	1	0	1	0	1	3
rno-miR-133b	Ctgf	1	0	1	0	1	3
rno-miR-133b	MGC116147	1	0	1	0	1	3
rno-miR-133b	Ttpa	1	0	1	0	1	3
rno-miR-133b	Raver1h	1	0	1	0	1	3
rno-miR-133b	Apba3	1	0	1	0	1	3
rno-miR-133b	Msmb	1	1	1	0	0	3
rno-miR-133b	Slc30a3	1	0	1	0	1	3
rno-miR-133b	Ctse	1	0	1	0	1	3
rno-miR-133b	Ripk5	1	0	1	0	1	3
rno-miR-133b	Paqr4	1	0	1	0	1	3
rno-miR-133b	Ubxd8	1	0	1	0	1	3
rno-miR-133b	Tcte1l	1	0	1	0	1	3
rno-miR-133b	RGD1309288	1	0	1	0	1	3
rno-miR-133b	Chi3l1	1	0	1	0	1	3
rno-miR-133b	Slc23a1	1	0	1	0	1	3
rno-miR-133b	Aqp3	1	0	1	0	1	3
rno-miR-133b	Impg2	1	0	1	0	1	3
rno-miR-133b	Bicd2	1	1	1	0	0	3
rno-miR-133b	Ptpn7	1	0	1	0	1	3
rno-miR-133b	Gfer	1	0	1	0	1	3
rno-miR-133b	Ptprz1	1	1	1	0	0	3
rno-miR-133b	Zfp219	1	0	1	0	1	3
rno-miR-133b	Nup153	0	1	1	0	1	3
rno-miR-133b	Vil2	1	0	1	0	1	3
rno-miR-133b	Pqlc3	1	0	1	0	1	3
rno-miR-133b	RGD1305117	1	0	1	0	1	3
rno-miR-133b	Pcdhga7	0	1	1	0	1	3
rno-miR-133b	Pcdhga10	0	1	1	0	1	3
rno-miR-133b	Pcdhgb5	0	1	1	0	1	3
rno-miR-133b	Hpcal1	1	0	1	0	1	3
rno-miR-133b	Ushbp1	1	0	1	0	1	3
rno-miR-133b	Fgf1	1	0	1	0	1	3
rno-miR-133b	Ssr1	1	0	1	0	1	3
rno-miR-133b	RGD1309487	1	0	1	0	1	3
rno-miR-133b	Slc7a8	1	0	1	0	1	3
rno-miR-133b	Bcl2l2	1	0	1	0	1	3
rno-miR-133b	Uba52	1	0	1	0	1	3
rno-miR-133b	Gipc1	1	0	1	0	1	3
rno-miR-133b	Cspg3	1	0	1	0	1	3
rno-miR-133b	Dusp1	1	0	1	0	1	3
rno-miR-133b	Twist1	1	0	1	0	1	3
rno-miR-133b	Tgfbr1	1	0	1	0	1	3
rno-miR-133b	Arid5a	1	0	1	0	1	3
rno-miR-133b	Mtpn	1	0	1	0	1	3
rno-miR-133b	RGD1305890	1	0	1	0	1	3
rno-miR-133b	Arpc5	1	0	1	0	1	3
rno-miR-133b	Riok2	1	0	1	0	1	3
rno-miR-133b	Nol3	1	0	1	0	1	3
rno-miR-133b	Hyou1	1	0	1	0	1	3
rno-miR-133b	RGD1307700	1	0	1	0	1	3
rno-miR-133b	Cacna1e	1	0	1	0	1	3
rno-miR-133b	Atp6v0d1	1	1	1	0	0	3
rno-miR-133b	LOC303059	1	0	1	0	1	3
rno-miR-133b	Ublcp1	1	0	1	0	1	3
rno-miR-133b	Slc6a7	1	0	1	0	1	3
rno-miR-133b	Tcp11	1	0	1	0	1	3
rno-miR-133b	RGD1311667	1	0	1	0	1	3
rno-miR-133b	Rhoh	1	0	1	0	1	3
rno-miR-133b	RGD1308367	1	0	1	0	1	3
rno-miR-133b	Slc31a2	1	0	1	0	1	3
rno-miR-133b	LOC500110	1	1	1	0	0	3
rno-miR-133b	Mapk13	1	0	1	0	1	3
rno-miR-133b	Rgs3	1	0	1	0	1	3
rno-miR-133b	Rnf29	1	0	1	0	1	3
rno-miR-133b	LOC498951	1	0	1	0	1	3
rno-miR-133b	Pgm2	0	1	1	0	1	3
rno-miR-133b	Ggps1	1	0	1	0	1	3
rno-miR-133b	Slc2a2	1	0	1	0	1	3
rno-miR-133b	Bnip3l	1	0	1	0	1	3
rno-miR-133b	Aqp1	1	0	1	0	1	3
rno-miR-133b	Cspg4	1	0	1	0	1	3
rno-miR-133b	Fkbp9	1	0	1	0	1	3
rno-miR-133b	Hsbp1	1	0	1	0	1	3
rno-miR-133b	Anxa5	1	0	1	0	1	3
rno-miR-133b	NP_001101832.1	0	1	1	0	1	3
rno-miR-133b	Fcgr3a	1	0	1	0	1	3
rno-miR-133b	Sumo1	1	0	1	0	1	3
rno-miR-133b	RGD1306635_predicted	1	0	1	0	1	3
rno-miR-133b	Loxl1	1	0	1	0	1	3
rno-miR-133b	Gdi2	1	0	1	0	1	3
rno-miR-133b	Adora2a	1	0	1	0	1	3
rno-miR-133b	Plat	1	0	1	0	1	3
rno-miR-133b	Paqr5	1	0	1	0	1	3
rno-miR-133b	Elf2	1	1	1	0	0	3
rno-miR-133b	RGD1306495	1	0	1	0	1	3
rno-miR-133b	Cd8b	1	0	1	0	1	3
rno-miR-133b	LHFP_RAT	0	1	1	0	1	3
rno-miR-133b	Pigm	1	0	1	0	1	3
rno-miR-133b	Tagln2	1	1	1	0	0	3
rno-miR-133b	Add1	1	0	1	0	1	3
rno-miR-133b	Ap2m1	1	0	1	0	1	3
rno-miR-133b	Msn	1	1	1	0	0	3
rno-miR-133b	Tgoln2	1	0	1	0	1	3
rno-miR-133b	Dclk1	1	0	1	0	1	3
rno-miR-133b	Maea	1	0	1	0	1	3
rno-miR-133b	MGC116096	1	0	1	0	1	3
rno-miR-133b	Mt1a	1	0	1	0	1	3
rno-miR-133b	Ddit3	1	0	1	0	1	3
rno-miR-133b	NP_001020920.1	1	0	1	0	1	3
rno-miR-133b	Snx1	1	0	1	0	1	3
rno-miR-133b	Dapk2	1	0	1	0	1	3
rno-miR-133b	Mme	1	0	1	0	1	3
rno-miR-133b	Snap29	1	0	1	0	1	3
rno-miR-133b	Pgsg	1	0	1	0	1	3
rno-miR-133b	P2rx4	1	1	1	0	0	3
rno-miR-133b	Taf9l	1	0	1	0	1	3
rno-miR-133b	Phgdhl1	1	0	1	0	1	3
rno-miR-133b	Atxn3	1	0	1	0	1	3
rno-miR-133b	Esrrg	1	0	1	0	1	3
rno-miR-133b	Tmem35	1	0	1	0	1	3
rno-miR-133b	Rims2	1	0	1	0	1	3
rno-miR-133b	pur-beta	1	0	1	0	1	3
rno-miR-133b	Vamp2	1	0	1	0	1	3
rno-miR-133b	Eef1a1	1	0	1	0	1	3
rno-miR-133b	LOC363933	1	0	1	0	1	3
rno-miR-133b	Egfr	1	0	1	0	1	3
rno-miR-133b	Actn4	1	1	1	0	0	3
rno-miR-133b	NP_001100314.1	0	1	1	0	1	3
rno-miR-133b	Ankrd13	1	0	1	0	1	3
rno-miR-133b	Slc1a2	1	0	1	0	1	3
rno-miR-133b	Sqle	1	1	1	0	0	3
rno-miR-133b	Efemp1	0	1	1	0	1	3
rno-miR-133b	Tmed3	1	0	1	0	1	3
rno-miR-133b	LOC302495	0	1	1	0	1	3
rno-miR-133b	Trpm8	1	0	1	0	1	3
rno-miR-133b	NP_001099915.1	0	1	1	0	1	3
rno-miR-133b	Efna1	1	0	1	0	1	3
rno-miR-133b	LOC302855	1	0	1	0	1	3
rno-miR-133b	Cap1	1	0	1	0	1	3
rno-miR-133b	Atg4b	1	0	1	0	1	3
rno-miR-133b	Isrip	1	0	1	0	1	3
rno-miR-133b	Camkk1	1	1	1	0	0	3
rno-miR-133b	Dusp9	1	0	1	0	1	3
rno-miR-133b	Gja4	1	0	1	0	1	3
rno-miR-133b	Chp	1	0	1	0	1	3
rno-miR-133b	Fxyd4	1	0	1	0	1	3
rno-miR-133b	Slc25a20	1	0	1	0	1	3
rno-miR-133b	Nucb1	1	0	1	0	1	3
rno-miR-133b	Rab6ip2	1	0	1	0	1	3
rno-miR-133b	Hsd3b1	1	0	1	0	1	3
rno-miR-133b	Ftl1	1	0	1	0	1	3
rno-miR-133b	Tob2	1	0	1	0	1	3
rno-miR-133b	Ltbr	1	0	1	0	1	3
rno-miR-133b	Prom2	1	0	1	0	1	3
rno-miR-133b	Gnai3	1	0	1	0	1	3
rno-miR-133b	Sacm1l	1	0	1	0	1	3
rno-miR-133b	Ccr5	1	0	1	0	1	3
rno-miR-133b	Dph5	1	0	1	0	1	3
rno-miR-133b	Verge	1	0	1	0	1	3
rno-miR-133b	Emp1	1	0	1	0	1	3
rno-miR-133b	MGC108778	1	0	1	0	1	3
rno-miR-133b	Plcb4	1	0	1	0	1	3
rno-miR-133b	Pcsk3	1	0	1	0	1	3
rno-miR-133b	Elovl6	1	0	1	0	1	3
rno-miR-133b	Adcy6	1	0	1	0	1	3
rno-miR-133b	Arf3	1	0	1	0	1	3
rno-miR-133b	Ube2z	1	0	1	0	1	3
rno-miR-133b	Vamp3	1	0	1	0	1	3
rno-miR-133b	Unc5c	1	1	1	0	0	3
rno-miR-133b	BCLX_RAT	1	0	1	0	1	3
rno-miR-133b	Lasp1	1	1	1	0	0	3
rno-miR-133b	Rab30	1	0	1	0	1	3
rno-miR-133b	Slc11a2	1	0	1	0	1	3
rno-miR-133b	Acvrl1	1	0	1	0	1	3
rno-miR-133b	Serpinh1	1	0	1	0	1	3
rno-miR-133b	Slco2b1	1	0	1	0	1	3
rno-miR-133b	P2ry2	1	0	1	0	1	3
rno-miR-133b	Stard10	1	0	1	0	1	3
rno-miR-133b	Nnat	1	0	1	0	1	3
rno-miR-133b	Zhx3	0	1	1	0	1	3
rno-miR-133b	Arfip2	1	0	1	0	1	3
rno-miR-133b	RGD1306193	1	0	1	0	1	3
rno-miR-133b	Ppgb	1	0	1	0	1	3
rno-miR-133b	Slc13a3	1	0	1	0	1	3
rno-miR-133b	RRMJ3_RAT	1	1	1	0	0	3
rno-miR-133b	Arhgap17	1	0	1	0	1	3
rno-miR-133b	Mapk3	1	0	1	0	1	3
rno-miR-133b	Hirip3	1	0	1	0	1	3
rno-miR-133b	2009-09-01	1	0	1	0	1	3
rno-miR-133b	Arhgdia	1	0	1	0	1	3
rno-miR-133b	Ctbp2	1	1	1	0	0	3
rno-miR-133b	Ppp2r2d	1	0	1	0	1	3
rno-miR-133b	Shank2	1	0	1	0	1	3
rno-miR-133b	RGD1310323	1	0	1	0	1	3
rno-miR-133b	Men1	1	0	1	0	1	3
rno-miR-133b	Stx5a	1	0	1	0	1	3
rno-miR-133b	Gcnt1	1	0	1	0	1	3
rno-miR-133b	Tjp2	0	1	1	0	1	3
rno-miR-133b	RGD1311155	1	0	1	0	1	3
rno-miR-133b	Ifit2	1	1	1	0	0	3
rno-miR-133b	Tmem10	1	0	1	0	1	3
rno-miR-133b	Zfyve27	1	0	1	0	1	3
rno-miR-133b	Lzts2	1	0	1	0	1	3
rno-miR-133b	Kcnip2_v2	1	0	1	0	1	3
rno-miR-133b	Dusp5	1	0	1	0	1	3
rno-miR-133b	Eif2ak3	1	1	0	0	1	3
rno-miR-133b	Cast	0	0	1	0	1	2
rno-miR-133b	Cast	0	0	1	0	1	2
[truncated: 15,284 more rows]
