# Supplementary material for: MiRNAs with Apoptosis Regulating Potential Are Differentially Expressed in Chronic Exercise-Induced Physiologically Hypertrophied Hearts
Source: PLoS One. 2015 Mar 20;10(3):e0121401. doi: 10.1371/journal.pone.0121401 (PMC4368613; doi:10.1371/journal.pone.0121401)
Supplement: S4 Table — (XLSX) [file pone.0121401.s007.xlsx]

## Sheet: Sheet1
miRNA	Target Gene	EntrezID
208	Tnni3	29248
	Myh6	29556
	Myh7	29557
	Ets1	24356
	Kras	24525
19b	Rhob	64373
	Cdkn1a	114851
	Aps	114203
	Stat3	25125
	Scpep1	114861
	Kras	24525
	Bcl2	24224
	Nr3c2	25672
	Myc	24577
	Fmr1	24948
	BIM_RAT	64547
	Myc	24577
	NP_001100814.1	306825
	BIM_RAT	64547
	Myc	24577
	Runx1	50662
	Cdkn1a	114851
	Hipk3	83617
	Aps	114203
	Kras	24525
	Hoxa7	500126
	Kras	24525
	Bace1	29392
	Bcl2	24224
	Pten	50557
	BIM_RAT	64547
	Fmr1	24948
	Socs1	252971
	BIM_RAT	64547
	Ctgf	64032
	NP_001100814.1	306825
	Myc	24577
	Tp53	24842
	Runx1	50662
	Rhob	64373
	Hipk3	83617
	Kras	24525
	Stat3	25125
	Hoxa7	500126
	Scpep1	114861
	Bace1	29392
	Pten	50557
	Nr3c2	25672
	BIM_RAT	64547
	Myc	24577
	Socs1	252971
	Ctgf	64032
	Myc	24577
	BIM_RAT	64547
	Tp53	24842
133b	Hspb6	192245
	Cdc42	64465
	Pten	50557
	Gja1	24392
	Myod1	337868
	Pten	50557
	Casp9	58918
	Krt2-7	300242
	Egfr	24329
	Cdc42	64465
	Pdcd4	64031
	Pitx3	29609
	Cdk9	362110
	NP_001102772.1	501099
	Ccnd2_predicted	64033
	NP_001102772.1	501099
	Bcl2	24224
	NOTC1_RAT	25496
	Lsamp	29561
	MGC124653	501157
	Casp9	58918
	Ptbp1	29497
	NP_001102772.1	501099
	NP_001102772.1	501099
	MGC108776	361916
	Met	24553
	Pitx3	29609
	NP_001102772.1	501099
	Whsc2	305455
	Pkm2	25630
	Npy	24604
	NP_001100734.1	305897
	Gja1	24392
	Hmox1	24451
	Fblim1	362650
	Hnrpu	117280
	NP_001100895.1	307820
	Kcnj2	29712
	LOC503116	500562
	Kcnq1	84020
	Bcl2	24224
	Rela	309165
	Kcne1	25471
	Cnga1	85259
	Smad5	59328
	Bcl2l2	60434
	Bcl2	24224
	Kcnq1	84020
	NP_001102651.1	499593
	Apc	24205
	Klf15	85497
	Faslg	25385
	Whsc2	305455
	BIM_RAT	64547
	Pa2g4	288778
	Slc2a4	25139
10b	Brms1	293668
	Mapre1	114764
	Pdcd4	64031
	Pdcd4	64031
	Npepps	50558
	Met	24553
	Rock2	25537
	Twist1	85489
	NP_001102651.1	499593
	Mafb	54264
	Cd44	25406
	Wisp2	29576
	Hoxa7	500126
	Ddn	25113
	Akt1	24185
	Cd44	25406
	Txnl1	140922
	Runx1	50662
	Tcf1	24817
	Mapk14	81649
	Ptgs2	29527
	Rdx	315655
	Gpx3	64317
	Serpine1	24617
	Plaur	50692
	Txnl2	58815
	Tpm1_v7	24851
	Plau	25619
	Prap1	60574
	Egfr	24329
	Egfr	24329
	Plaur	50692
	Pten	50557
99b	Tpm1_v7	24851
	Mapre1	114764
	Hmox1	24451
	Cd80	25408
	Acvr1	79558
	Mapk1	116590
	Nr4a1	79240
	Gmfb	81661
	Igf1r	25718
	Stx1a	116470
	Fgf16	60464
	Mmp9	81687
	Adora1	29290
	Frap1	56718
	Scn3a	497770
	Capn8	170808
	Kcnj16	29719
	CPG2	499010
	Frap1	56718
	Gad1	24379
	Dhcr24	298298
	Akt1	24185
	Ptges	59103
	Fgfr1	79114
	Madd	94193
	Itch	311567
	Vsnl1	24877
	Dclk1	83825
	Klf15	85497
	Il6	24498
	Golph3	78961
	Neurod1	29458
	Slc17a7	116638
	Samsn1	170637
	Nol3	85383
	Itgb1	24511
	Mgst1	171341
	Fas	246097
	Hyou1	192235
	Vim	81818
	Gpd1	60666
	Aqp4	25293
	Frap1	56718
	Akap6	64553
	Ogt	26295
	Gnb1	24400
	Syt4	64440
	Npepps	50558
	Tagln	25123
	Il6	24498
	Golph3	78961
	Neurod1	29458
	Slc17a7	116638
	Samsn1	170637
	Nol3	85383
	Itgb1	24511
	Mgst1	171341
	Fas	246097
	Hyou1	192235
	Vim	81818
	Gpd1	60666
	Aqp4	25293
	Frap1	56718
	Akap6	64553
	Ogt	26295
	Gnb1	24400
	Syt4	64440
	Npepps	50558
	Tagln	25123
	Tpm1_v7	24851
	Mapre1	114764
	Hmox1	24451
	Cd80	25408
	Acvr1	79558
	Mapk1	116590
	Nr4a1	79240
	Gmfb	81661
	Igf1r	25718
	Stx1a	116470
	Fgf16	60464
	Mmp9	81687
	Adora1	29290
	Frap1	56718
	Scn3a	497770
	Capn8	170808
	Kcnj16	29719
	CPG2	499010
	Frap1	56718
	Gad1	24379
	Dhcr24	298298
	Akt1	24185
	Ptges	59103
	Fgfr1	79114
	Madd	94193
	Itch	311567
	Vsnl1	24877
	Dclk1	83825
	Klf15	85497
100	Nr4a1	79240
	Gmfb	81661
	Stx1a	116470
	Igfbp3	24484
	Fgf16	60464
	Mmp9	81687
	Adora1	29290
	Scn3a	497770
	Frap1	56718
	Capn8	170808
	Kcnj16	29719
	CPG2	499010
	Gad1	24379
	NP_001100647.1	304809
	Dhcr24	298298
	MIP_RAT	25480
	Frap1	56718
	Ptges	59103
	Fgfr1	79114
	Frap1	56718
	Madd	94193
	Tnf	24835
	Akt1	24185
	Vsnl1	24877
	Dclk1	83825
	Ttpa	25571
	Klf15	85497
	Birc2	60371
	Itch	311567
	Golph3	78961
	Neurod1	29458
	NP_001102651.1	499593
	Slc17a7	116638
	Akt1	24185
	Tp53	24842
	Nol3	85383
	Itgb1	24511
	Frap1	56718
	Mgst1	171341
	Pten	50557
	Esr1	24890
	Hyou1	192235
	Vim	81818
	Igf1r	25718
	Gpd1	60666
	Aqp4	25293
	Tp53	24842
	Akap6	64553
	Ogt	26295
	Frap1	56718
	Gnb1	24400
	Syt4	64440
	NP_001099893.1	294924
	Tagln	25123
	Tpm1_v7	24851
	Frap1	56718
	Mapre1	114764
	Hmox1	24451
	Acvr1	79558
	Frap1	56718
	Mapk1	116590
191	RGD708545	56769
	Cd4	24932
	Zeb1	25705
	Npc2	286898
	Tp53	24842
	Ndst1	29633
22	Ephb1	24338
	Myh6	29556
	LOC685953	29184
	Mcm7	288532
	Agt	24179
	Esr1	24890
	Pten	50557
	Pten	50557
	Klf6	58954
	Pomc	24664
	Ets1	24356
	Ppara	25747
	Htr2c	25187
	Cd4	24932
	NP_001099893.1	294924
	Cckbr	25706
	Cd4	24932
	Frap1	56718
	Mcm7	288532
	NP_001100895.1	307820
	Pten	50557
	Mtdh	170910
	Hnrph1	140931
	Prkcc	24681
	Tp53	24842
	Rere	116665
	Max	60661
	Akt1	24185
	Myc	24577
	Pten	50557
30e	Mapre1	114764
	Hmox1	24451
	Acvr1	79558
	Tp53	24842
	Mapk1	116590
	Snca	29219
	Nr4a1	79240
	Gmfb	81661
	Stx1a	116470
	Bcl2	24224
	Fgf16	60464
	Tgfbr2	81810
	Mmp9	81687
	Adora1	29290
	Scn3a	497770
	Birc4	63879
	Capn8	170808
	Xpo5_predicted	363194
	Spna2	64159
	Kcnj16	29719
	CPG2	499010
	Gad1	24379
	Akt1	24185
	Dhcr24	298298
	NOTC1_RAT	25496
	Tp53	24842
	Nfyb	25336
	Ptges	59103
	Fgfr1	79114
	Met	24553
	Madd	94193
	Akap14	60332
	Ncam1	24586
	F2	29251
	Vsnl1	24877
	Dclk1	83825
	Tgfbr1	29591
	Klf15	85497
	NP_001099882.1	294767
	Nol3	85383
	Abcb1b	24646
	Golph3	78961
	Neurod1	29458
	Smad2	29357
	Slc17a7	116638
	Npffr2	78964
	Inhba	29200
	Nol3	85383
	Itgb1	24511
	Gria2	29627
	Mgst1	171341
	Tshb	25653
	Egfr	24329
	Hyou1	192235
	Vim	81818
	Id1	25261
	Gpd1	60666
	Aqp4	25293
	Pdcd4	64031
	Akap6	64553
	Ogt	26295
	NP_001102651.1	499593
	Gnb1	24400
	Syt4	64440
	Tagln	25123
	Nr3c2	25672
	Tpm1_v7	24851
	LOC503116	500562
181a	Hspa5	25617
	Casp3	25402
	Tp53	24842
	Prkcc	24681
	Tnf	24835
	Cdkn1b	83571
	Nr1i3	65035
	Cast	25403
	Ascl1	64186
	Bcl2	24224
	Bcl2	24224
	LOC685953	29184
	Kras	24525
	Tp53	24842
	Cdkn1a	114851
	Gata1	25172
	Zap70	301348
	Fos	314322
	Bcl2	24224
	Rdx	315655
	Cfd	54249
	Nr4a2	54278
	Bcl2l2	60434
	BIM_RAT	64547
	Il10	25325
	Tgfbr1	29591
	Nos2	24599
	Gadd45a	25112
	Cd4	24932
	Bcl2	24224
	Scd2	83792
	NP_001100671.1	305066
	Cdkn1b	83571
	Cd4	24932
	Hprt	24465
	Casp3	25402
	Mapk3	50689
	Prkcc	24681
	Tnf	24835
	Mapk14	81649
	Ascl1	64186
	Parp1	25591
	Nr1i3	65035
	Cd4	24932
	Pten	50557
	Bcl2	24224
	Bcl2	24224
	Kras	24525
	NP_001099184.1	24881
	Cdkn1a	114851
	Adm	25026
	Zap70	301348
	Fos	314322
	Fos	314322
	Nr4a2	54278
	Yes1	24884
	Rdx	315655
	LOC685953	29184
	Adm	25026
	BIM_RAT	64547
	BIM_RAT	64547
	Tgfbr1	29591
	NOTC1_RAT	25496
	Gadd45a	25112
	Bcl2	24224
	Bcl2	24224
	Scd2	83792
	Apoe	25728
	Hprt	24465
	Socs1	252971
	Cdkn1b	83571
	Bcl2	24224
	Pdlim3	114108
	Mapk3	50689
	Pten	50557
	Mapk14	81649
	Ncam1	24586
	Parp1	25591
	Cd4	24932
	Cd4	24932
	Pten	50557
	Tnfrsf5	171369
	NP_001099184.1	24881
	Cd4	24932
	Bcl2	24224
	Cdkn1b	83571
	Cdkn2a_v1	25163
	Adm	25026
	Smad4	50554
	Fos	314322
	Gria2	29627
	Yes1	24884
	Pdcd4	64031
	LOC685953	29184
	Adm	25026
	Il6	24498
	Syf2	170933
	NOTC1_RAT	25496
	LOC503116	500562
	BIM_RAT	64547
	Socs1	252971
	Bcl2	24224
	Tp53	24842
	Apoe	25728
	Bcl2	24224
	Socs1	252971
	Yap1	363014
	Bcl2	24224
	Pdlim3	114108
	Casp4	114555
	Ncam1	24586
	Hspa5	25617
	Pten	50557
	Tp53	24842
	Cd4	24932
	Cdkn1b	83571
	Tnfrsf5	171369
	Cast	25403
	Cd4	24932
	Bcl2	24224
	Cdkn1b	83571
	Cdkn2a_v1	25163
	LOC685953	29184
	Gata1	25172
	Gria2	29627
	Tp53	24842
	Smad4	50554
	Pdcd4	64031
	Bcl2	24224
	Il6	24498
	Cfd	54249
	LOC503116	500562
	Bcl2l2	60434
	Socs1	252971
	Syf2	170933
	Il10	25325
	Tp53	24842
	Cd4	24932
	Bcl2	24224
	Nos2	24599
	Yap1	363014
	NP_001100671.1	305066
	Casp4	114555
	Cd4	24932
