# Supplementary material for: MiRNAs with Apoptosis Regulating Potential Are Differentially Expressed in Chronic Exercise-Induced Physiologically Hypertrophied Hearts
Source: PLoS One. 2015 Mar 20;10(3):e0121401. doi: 10.1371/journal.pone.0121401 (PMC4368613; doi:10.1371/journal.pone.0121401)
Supplement: S5 Table — (XLSX) [file pone.0121401.s008.xlsx]

## Sheet: Sheet1
Table S5	Mean Ct values of the miRNAs used for the normalization of qPCR analysis.
Mean Ct values
	Control	Physiologically hypertrophied heart
miR208b	29.92±2.98	25.17±2.98
miR-19b	36.0±1.98	34.94±2.3
miR-133b	27.9±2.09	24.72±2.98
miR-30e	26.82±7.89	29.78±4.7
miR-99b	29.84±78	35.98±5.7
miR-100	24.98±89	31.23±5.6
miR-191a	31.90±2	36.98±3.2
miR-22	28.43±4.3	30.12±8.4
miR-181a	31.23±3.33	33.21±4.4
