# Supplementary material for: MiRNAs with Apoptosis Regulating Potential Are Differentially Expressed in Chronic Exercise-Induced Physiologically Hypertrophied Hearts
Source: PLoS One. 2015 Mar 20;10(3):e0121401. doi: 10.1371/journal.pone.0121401 (PMC4368613; doi:10.1371/journal.pone.0121401)
Supplement: S6 Table — (XLSX) [file pone.0121401.s009.xlsx]

## Sheet: Sheet1
Table S6	Mean Ct values of the mRNAs used for the normalization of qPCR analysis.
Mean Ct values
	Control	Physiologically hypertrophied heart
IGF1R	32.12±1.9	27.84±8.2
Akt1	29.3±1.9	25.9±7.2
mTOR	31±0.8	29.8±3.9
Casp3	28.8±6.5	33.0±4.2
PTEN	25.98±2.9	28.6±5.9
p53	33.9±6.2	35.9±2.0
Bcl2	31.3±0.9	37.8±4.4
ERK1/2	28.98±1.6	26.9±4.1
